# Supplementary material for: Comparative Transcriptome Analysis Revealed Genes Regulated by Histone Acetylation and Genes Related to Sex Hormone Biosynthesis in Phytophthora infestans
Source: Front Genet. 2020 May 21;11:508. doi: 10.3389/fgene.2020.00508 (PMC7253629; doi:10.3389/fgene.2020.00508)
Supplement: Supplementary file 2 [file Data_Sheet_2.xlsx]

## Sheet: Supplementary Table S1
Supplementary information
Supplementary Table S1. Primers and the target genes in this study
Primer name	Description	Sequence 5'-3'	Target gene
PiH7120F	Forward primer of 5'UTR region of PiHDAC7	TTACCGCGGGTAGCTTTGCGAGTTATTAAT	5'UTR region of PiHDAC7
PiH7120R-1	Reverse primer of 3'UTR region of PiHDAC7	AATCGTACGGAAGGCAAGTCTTGAGAG	3'UTR region of PiHDAC7
PiH7downF	Forward primer of 3'UTR region of PiHDAC7	TTTGTGTGCCCATTATAGAGAAGTTTT	3'UTR region of PiHDAC7
PiH7upR	Reverse primer of 5'UTR region of PiHDAC7	TGGGCACACAAAGTGCTGGAGGAGATG	5'UTR region of PiHDAC7
PiHD7SF	Forward primer of 3'ORF refion of PiHDAC7	GTACCGCGGGAGCGAGTAGAATCCCAACA	5' region of PiHDAC7 for PiHDACs silencing
PiHD7SR	Reverse primer of 3'ORF region of PiHDAC7	GTACCGCGGGTTGGGCAATCTCTCCGA	3' region of PiHDAC7 for PiHDACs silencing
Pi10861-O-F	Forward primer of full length of PITG_10861 gene	GACGGTATCGATCCTTCTAGAATGGCTAGCAAGGAAGAGCACAACGAC	Full length of PITG_10861 gene
Pi10861-O-R	Reverse primer of full length of PITG_10861 gene	CAAGAAGTAGGCACCCCGCGGCTACGAGGACGCGCCGAATGACC	Full length of PITG_10861 gene
TOR-F	Sequencing primer for over-expression and silencing constructs	GACCTTCACTCTCACCGACAA	pTORmRFP4 region
TOR-R	Sequencing primer for over-expression constructs	TCCTTGATGACGTCCTCGGA	pTORmRFP4 region
TOR-SR	Sequencing primer for silencing constructs	AGTGCACACAGCTCGACCTT	pTORmRFP4 region
PiHDAC1F	qRT-PCR forward primer of PiHDAC1 gene	CAGATGAGTCAAGCACCTCCCACG	Amplification for partial region of PiHDAC1
PiHDAC1R	qRT-PCR reverse primer of PiHDAC1 gene	CTTCCTCCTGAGTAGAACCGTTGGCT	Amplification for partial region of PiHDAC1
PiHDAC2F	qRT-PCR forward primer of PiHDAC2 gene	TCAGTGCTGGAGGGAGGCTACAACTT	Amplification for partial region of PiHDAC2
PiHDAC2R	qRT-PCR reverse primer of PiHDAC2 gene	TCAGTCTTACTGCGCTTCTTCGTCTGC	Amplification for partial region of PiHDAC2
PiHDAC3F	qRT-PCR forward primer of PiHDAC3 gene	ACTTGCCCGTGAGCAACATGGAAAAC	Amplification for partial region of PiHDAC3
PiHDAC3R	qRT-PCR reverse primer of PiHDAC3 gene	TAAAATTCAACAGGATGACGGGGAGCGT	Amplification for partial region of PiHDAC3
PiHDAC4F	qRT-PCR forward primer of PiHDAC4 gene	CAGTGATTGAGGAATTGCTGGGGATTCA	Amplification for partial region of PiHDAC4
PiHDAC4R	qRT-PCR reverse primer of PiHDAC4 gene	TGTAACTCAAGAACAGCGTCCACCACTT	Amplification for partial region of PiHDAC4
PiHDAC5F	qRT-PCR forward primer of PiHDAC5 gene	ACGACTTCTACTACTTCCTGAGTGAGGA	Amplification for partial region of PiHDAC5
PiHDAC5R	qRT-PCR reverse primer of PiHDAC5 gene	TAATGGAAGTTGGAGATAGCACTCTTACGC	Amplification for partial region of PiHDAC5
PiHDAC6Fa	qRT-PCR forward primer of PiHDAC6 gene	TATCGTTCCACAAATACGGCGACTTCTTC	Amplification for partial region of PiHDAC6
PiHDAC6Rb	qRT-PCR reverse primer of PiHDAC6 gene	CTATCACTGGCTTGAATATGCTTTCGTAGC	Amplification for partial region of PiHDAC6
PiHDAC7F	qRT-PCR forward primer of PiHDAC7 gene	TATTAGAGAGAGATTCCCACGACTACCGA	Amplification for partial region of PiHDAC7
PiHDAC7R	qRT-PCR reverse primer of PiHDAC7 gene	TCATGAGAGTCATATCGTCCCCCAGTT	Amplification for partial region of PiHDAC7
PiHDAC6Fa	qRT-PCR forward primer of PiHDAC8 gene	TATCGTTCCACAAATACGGCGACTTCTTC	Amplification for partial region of PiHDAC8
PiHDAC6Rb	qRT-PCR reverse primer of PiHDAC8 gene	CTATCACTGGCTTGAATATGCTTTCGTAGC	Amplification for partial region of PiHDAC8
Pi00513-F	qRT-PCR forward primer of PITG_00513gene	CATCTTGAAGGAGGAGCCCGTTGAA	Amplification for partial region of PITG_00513
Pi00513-R	qRT-PCR reverse primer of PITG_00513gene	TGTGGACTGGATCCAGGTCGATATC	Amplification for partial region of PITG_00513
Pi00964-F	qRT-PCR forward primer of PITG_00964gene	AGGAACAGCTCAACGCCAACGGCAA	Amplification for partial region of PITG_00964
Pi00964-R	qRT-PCR reverse primer of PITG_00964gene	TCGAGCACGAGTTTCTTGCGGAGT	Amplification for partial region of PITG_00964
Pi03670-F	qRT-PCR forward primer of PITG_03670gene	CAGAAGATCGACTCGTTGCTCGACA	Amplification for partial region of PITG_03670
Pi03670-R	qRT-PCR reverse primer of PITG_03670 gene	TAGCCCTCCTGCTGATCCGTGATA	Amplification for partial region of PITG_03670
Pi03771-F	qRT-PCR forward primer of PITG_03771 gene	AGAATGGAAACTAGCCGTGTTG	Amplification for partial region of PITG_03771
Pi03771-R	qRT-PCR reverse primer of PITG_03771 gene	AGATCGCTAAAAACACCCAGCT	Amplification for partial region of PITG_03771
Pi05571-F	qRT-PCR forward primer of PITG_05571 gene	GCAAGACAATAAGCAGTACAGGTGCC	Amplification for partial region of PITG_05571
Pi05571-R	qRT-PCR reverse primer of PITG_05571 gene	TCGTTGGCGTAGTCCTTTTGCAGC	Amplification for partial region of PITG_05571
Pi05782-F	qRT-PCR forward primer of PITG_05782 gene	CCAAGTGCCAGCATCGCTACCATT	Amplification for partial region of PITG_05782
Pi05782-R	qRT-PCR reverse primer of PITG_05782 gene	ATAATGCTGATCTCGGTCGAAGACGC	Amplification for partial region of PITG_05782
Pi06554-F	qRT-PCR forward primer of PITG_06554 gene	GTAATGCTCGCAACAAACGCACTTGG	Amplification for partial region of PITG_06554
Pi06554-R	qRT-PCR reverse primer of PITG_06554 gene	AAGCCGCTGAACACGTACGGAGAC	Amplification for partial region of PITG_06554
Pi07236-F	qRT-PCR forward primer of PITG_07236 gene	TTTACTGCCGACCCACGATCATTGGA	Amplification for partial region of PITG_07236
Pi07236-R	qRT-PCR reverse primer of PITG_07236 gene	TTGCTATTGCGCTGTTCTCGGCCA	Amplification for partial region of PITG_07236
Pi07424-F	qRT-PCR forward primer of PITG_07424 gene	TATCATGCTATGGCTCGGATGCCG	Amplification for partial region of PITG_07424
Pi07424-R	qRT-PCR reverse primer of PITG_07424 gene	GCACTGAACTTACCGGACGATACCT	Amplification for partial region of PITG_07424
Pi09787-F	qRT-PCR forward primer of PITG_09787 gene	GCGTATTTGTTTGGGGATGAACATGGC	Amplification for partial region of PITG_09787
Pi09787-R	qRT-PCR reverse primer of PITG_09787 gene	TGTCGAGGGGTTAATTGTAGCGGCA	Amplification for partial region of PITG_09787
Pi10310-F	qRT-PCR forward primer of PITG_10310 gene	GATCTACATGTCCATTGCGGACGCTA	Amplification for partial region of PITG_10310
Pi10310-R	qRT-PCR reverse primer of PITG_10310 gene	CCATCTTGATCACGGGGTCGAAAGTT	Amplification for partial region of PITG_10310
Pi11230-F	qRT-PCR forward primer of PITG_11230 gene	ACAGCGGGTGACAGTATTCTCGAGA	Amplification for partial region of PITG_11230
Pi11230-R	qRT-PCR reverse primer of PITG_11230 gene	AGCTCATCAAGCAGCAAGGCGTCAA	Amplification for partial region of PITG_11230
Pi11760-F	qRT-PCR forward primer of PITG_11760 gene	AGTACACGAGCTTCCAGCG	Amplification for partial region of PITG_11760
Pi11760-R	qRT-PCR reverse primer of PITG_11760 gene	GCGGGCTGAGAGACTTCTT	Amplification for partial region of PITG_11760
Pi12426-F	qRT-PCR forward primer of PITG_12426 gene	GATCTTGAATGGTAGTCCGCAGGTAG	Amplification for partial region of PITG_12426
Pi12426-R	qRT-PCR reverse primer of PITG_12426 gene	GAAGTACTGGAAAGATGCTGGGGCT	Amplification for partial region of PITG_12426
Pi13196-F	qRT-PCR forward primer of PITG_13196 gene	GCTATCGTGGCGCTGTATCAGGTG	Amplification for partial region of PITG_13196
Pi13196-R	qRT-PCR reverse primer of PITG_13196 gene	TAGCCGAGCACCAGCGTTCCGTTT	Amplification for partial region of PITG_13196
Pi13521-F	qRT-PCR forward primer of PITG_13521 gene	AACTGGCCAGCGTCTTGACTGCAAT	Amplification for partial region of PITG_13521
Pi13521-R	qRT-PCR reverse primer of PITG_13521 gene	TCCCCTATAGCACACTCCGACGTAA	Amplification for partial region of PITG_13521
Pi13865-F	qRT-PCR forward primer of PITG_13865 gene	CACTTGAAGATGTTGTTCTGTGCGATGGA	Amplification for partial region of PITG_13865
Pi13865-R	qRT-PCR reverse primer of PITG_13865 gene	ACAGCAGCAAGTTTTCCCGTCGAC	Amplification for partial region of PITG_13865
Pi13866-F	qRT-PCR forward primer of PITG_13866 gene	GGTACCAAGCTAGTGATGATGGAGCT	Amplification for partial region of PITG_13866
Pi13866-R	qRT-PCR reverse primer of PITG_13866 gene	GTTCTTCATCGCAAGTGACAAGCCGA	Amplification for partial region of PITG_13866
Pi14018-F	qRT-PCR forward primer of PITG_14018 gene	CTAGCCATGCTTGAGATGAAGCTGGT	Amplification for partial region of PITG_14018
Pi14018-R	qRT-PCR reverse primer of PITG_14018 gene	TCTTCACATCAAGCGAGCCCTTCACT	Amplification for partial region of PITG_14018
Pi14908-F	qRT-PCR forward primer of PITG_14908 gene	GCCTCTACAAGGTCAACATGCTGG	Amplification for partial region of PITG_14908
Pi14908-R	qRT-PCR reverse primer of PITG_14908 gene	TTCGACTTCGAGGTGAGGACGACG	Amplification for partial region of PITG_14908
Pi15129-F	qRT-PCR forward primer of PITG_15129 gene	TGCAGGACGAGTTCATCGACAAGCT	Amplification for partial region of PITG_15129
Pi15129-R	qRT-PCR reverse primer of PITG_15129gene	GTAACATTCCTTGCAACGTGTCGCC	Amplification for partial region of PITG_15129
Pi15584-F	qRT-PCR forward primer of PITG_15584 gene	AAGATGAACCGCGTAGGCCTTCCT	Amplification for partial region of PITG_15584
Pi15584-R	qRT-PCR reverse primer of PITG_15584gene	TCCATCGAGCGTCAGTAAAGCCTTG	Amplification for partial region of PITG_15584
Pi16152-F	qRT-PCR forward primer of PITG_16152 gene	CTAAGATGCGAGCTCTGTCACCATTG	Amplification for partial region of PITG_16152
Pi16152-R	qRT-PCR reverse primer of PITG_16152 gene	TCCGGCCTCCATTACCAAAATTCCCT	Amplification for partial region of PITG_16152
Pi16499-F	qRT-PCR forward primer of PITG_16499 gene	TCGTGCCAGCGAATACAGACATCG	Amplification for partial region of PITG_16499
Pi16499-R	qRT-PCR reverse primer of PITG_16499 gene	TGATGTCACTCGTCTCGCTGTCGAT	Amplification for partial region of PITG_16499
Pi17673-F	qRT-PCR forward primer of PITG_17673 gene	ACATTTGATGCCAACGGTGGTGGCA	Amplification for partial region of PITG_17673
Pi17673-R	qRT-PCR reverse primer of PITG_17673 gene	AAGAACTGCTCCTCCAACTCGAGTC	Amplification for partial region of PITG_17673
Pi17706-F	qRT-PCR forward primer of PITG_17706 gene	AATGGGGAAGTAGTGGAGCTGACG	Amplification for partial region of PITG_17706
Pi17706-R	qRT-PCR reverse primer of PITG_17706 gene	TGCGATGATTCTCTGTCCACTGCAG	Amplification for partial region of PITG_17706
Pi18326-F	qRT-PCR forward primer of PITG_18326 gene	CACAGACTTCGTCGTCGAAC	Amplification for partial region of PITG_18326
Pi18326-R	qRT-PCR reverse primer of PITG_18326 gene	CGAACAGCAAGTTATCCAAACC	Amplification for partial region of PITG_18326
Pi18680-F	qRT-PCR forward primer of PITG_18680 gene	TCATGCTCGAGGAAGAGCC	Amplification for partial region of PITG_18680
Pi18680-R	qRT-PCR reverse primer of PITG_18680 gene	GTCTTCGTGGCCTTGACGT	Amplification for partial region of PITG_18680
Pi19361-F	qRT-PCR forward primer of PITG_19361 gene	ATGCTTTCCCCCATACGTGTCGCA	Amplification for partial region of PITG_19361
Pi19361-R	qRT-PCR reverse primer of PITG_19361 gene	TCAACACGCTTGGGTCGATCTTGG	Amplification for partial region of PITG_19361
Pi19362-F	qRT-PCR forward primer of PITG_19362 gene	AACAACAATTTGCCGTCACTGGCCG	Amplification for partial region of PITG_19362
Pi19362-R	qRT-PCR reverse primer of PITG_19362 gene	GCCTCTGTATCCTCCTCGTTCTTTG	Amplification for partial region of PITG_19362
PiEF1F	qRT-PCR forward primer of PiEF1 gene	ACTCCAAGAACGACCCTGCTAAGGCAACC	Amplification for partial region of PiEF1
PiEF1R	qRT-PCR reverse primer of PiEF1 gene	TTCGACGGCTCGAGGATGACCATGCAG	Amplification for partial region of PiEF1
a, b: Same primer used for genes, which sequence identity is over 97%.

## Sheet: Supplementary Table S4
Supplementary Data
Supplementary Table S4.The GO ennrichment of DEGs
GO_accession	Description	Term_type	pValue	DEG_item	DEG_list	Bg_item	Bg_list
GO:1901564	organonitrogen compound metabolic process	biological_process	7.836e-29	380	2371	1144	12334
GO:1901566	organonitrogen compound biosynthetic process	biological_process	2.3323e-24	290	2371	845	12334
GO:0006412	translation	biological_process	2.5528e-23	155	2371	365	12334
GO:0043043	peptide biosynthetic process	biological_process	2.6874e-23	158	2371	376	12334
GO:0006518	peptide metabolic process	biological_process	2.7308e-23	162	2371	391	12334
GO:0043604	amide biosynthetic process	biological_process	2.0824e-22	170	2371	426	12334
GO:0043603	cellular amide metabolic process	biological_process	3.2886e-21	175	2371	454	12334
GO:0009058	biosynthetic process	biological_process	1.0287e-15	659	2371	2596	12334
GO:0044271	cellular nitrogen compound biosynthetic process	biological_process	1.9533e-14	481	2371	1817	12334
GO:0044249	cellular biosynthetic process	biological_process	1.9533e-14	615	2371	2425	12334
GO:1901576	organic substance biosynthetic process	biological_process	2.3964e-13	623	2371	2489	12334
GO:0010467	gene expression	biological_process	3.0609e-13	504	2371	1947	12334
GO:0006807	nitrogen compound metabolic process	biological_process	4.3772e-13	821	2371	3443	12334
GO:0034641	cellular nitrogen compound metabolic process	biological_process	5.5422e-11	767	2371	3248	12334
GO:0006520	cellular amino acid metabolic process	biological_process	1.9808e-09	104	2371	288	12334
GO:0044281	small molecule metabolic process	biological_process	3.5807e-09	236	2371	825	12334
GO:0034645	cellular macromolecule biosynthetic process	biological_process	2.1862e-08	453	2371	1838	12334
GO:0019752	carboxylic acid metabolic process	biological_process	3.3464e-08	140	2371	442	12334
GO:0009059	macromolecule biosynthetic process	biological_process	4.2699e-08	456	2371	1862	12334
GO:0006082	organic acid metabolic process	biological_process	8.5001e-08	141	2371	453	12334
GO:0043436	oxoacid metabolic process	biological_process	1.3429e-07	140	2371	452	12334
GO:0034660	ncRNA metabolic process	biological_process	4.0688e-05	114	2371	385	12334
GO:0044237	cellular metabolic process	biological_process	7.7242e-05	1003	2371	4651	12334
GO:1901605	alpha-amino acid metabolic process	biological_process	0.00011024	56	2371	158	12334
GO:0044710	single-organism metabolic process	biological_process	0.00016062	581	2371	2555	12334
GO:0042254	ribosome biogenesis	biological_process	0.0003093	39	2371	100	12334
GO:0016070	RNA metabolic process	biological_process	0.00046179	398	2371	1703	12334
GO:0008152	metabolic process	biological_process	0.00052515	1311	2371	6270	12334
GO:0008652	cellular amino acid biosynthetic process	biological_process	0.00064852	44	2371	122	12334
GO:0044283	small molecule biosynthetic process	biological_process	0.00086675	73	2371	237	12334
GO:0022613	ribonucleoprotein complex biogenesis	biological_process	0.00091799	41	2371	112	12334
GO:0072527	pyrimidine-containing compound metabolic process	biological_process	0.0015623	20	2371	41	12334
GO:1901362	organic cyclic compound biosynthetic process	biological_process	0.0016712	362	2371	1553	12334
GO:0018130	heterocycle biosynthetic process	biological_process	0.0020684	352	2371	1510	12334
GO:0006725	cellular aromatic compound metabolic process	biological_process	0.0021272	653	2371	2967	12334
GO:0006399	tRNA metabolic process	biological_process	0.0026253	91	2371	315	12334
GO:0046483	heterocycle metabolic process	biological_process	0.002654	654	2371	2978	12334
GO:1901360	organic cyclic compound metabolic process	biological_process	0.002789	663	2371	3023	12334
GO:0055086	nucleobase-containing small molecule metabolic process	biological_process	0.0036733	82	2371	278	12334
GO:0006413	translational initiation	biological_process	0.0039951	15	2371	29	12334
GO:0055114	oxidation-reduction process	biological_process	0.0043702	247	2371	1025	12334
GO:0009064	glutamine family amino acid metabolic process	biological_process	0.0043702	18	2371	37	12334
GO:0044711	single-organism biosynthetic process	biological_process	0.0048887	179	2371	707	12334
GO:0019438	aromatic compound biosynthetic process	biological_process	0.0052615	340	2371	1472	12334
GO:0016226	iron-sulfur cluster assembly	biological_process	0.0054185	9	2371	13	12334
GO:0031163	metallo-sulfur cluster assembly	biological_process	0.0054185	9	2371	13	12334
GO:0009116	nucleoside metabolic process	biological_process	0.0071825	62	2371	202	12334
GO:1901657	glycosyl compound metabolic process	biological_process	0.0071825	62	2371	202	12334
GO:0016053	organic acid biosynthetic process	biological_process	0.0083469	51	2371	163	12334
GO:0046394	carboxylic acid biosynthetic process	biological_process	0.0083469	51	2371	163	12334
GO:0034470	ncRNA processing	biological_process	0.010762	84	2371	300	12334
GO:0019725	cellular homeostasis	biological_process	0.013565	38	2371	116	12334
GO:0006091	generation of precursor metabolites and energy	biological_process	0.014087	39	2371	117	12334
GO:0045454	cell redox homeostasis	biological_process	0.014624	26	2371	71	12334
GO:0006396	RNA processing	biological_process	0.016054	133	2371	519	12334
GO:0008150	biological_process	biological_process	0.017251	1741	2371	8667	12334
GO:0071704	organic substance metabolic process	biological_process	0.019293	1098	2371	5281	12334
GO:1901607	alpha-amino acid biosynthetic process	biological_process	0.019458	37	2371	114	12334
GO:0000105	histidine biosynthetic process	biological_process	0.02006	12	2371	23	12334
GO:0043038	amino acid activation	biological_process	0.024115	30	2371	86	12334
GO:0043039	tRNA aminoacylation	biological_process	0.024115	30	2371	86	12334
GO:0072528	pyrimidine-containing compound biosynthetic process	biological_process	0.024133	15	2371	33	12334
GO:0009110	vitamin biosynthetic process	biological_process	0.025323	24	2371	65	12334
GO:0042364	water-soluble vitamin biosynthetic process	biological_process	0.025323	24	2371	65	12334
GO:0006457	protein folding	biological_process	0.028198	27	2371	79	12334
GO:0044238	primary metabolic process	biological_process	0.029058	1042	2371	5008	12334
GO:0006547	histidine metabolic process	biological_process	0.029527	12	2371	24	12334
GO:0052803	imidazole-containing compound metabolic process	biological_process	0.029527	12	2371	24	12334
GO:0006139	nucleobase-containing compound metabolic process	biological_process	0.031284	597	2371	2767	12334
GO:0006364	rRNA processing	biological_process	0.032919	28	2371	81	12334
GO:0016072	rRNA metabolic process	biological_process	0.032919	28	2371	81	12334
GO:0006165	nucleoside diphosphate phosphorylation	biological_process	0.032919	14	2371	30	12334
GO:0046939	nucleotide phosphorylation	biological_process	0.032919	14	2371	30	12334
GO:0006766	vitamin metabolic process	biological_process	0.03528	24	2371	67	12334
GO:0006767	water-soluble vitamin metabolic process	biological_process	0.03528	24	2371	67	12334
GO:0006418	tRNA aminoacylation for protein translation	biological_process	0.035829	28	2371	81	12334
GO:0043648	dicarboxylic acid metabolic process	biological_process	0.037004	11	2371	21	12334
GO:0006541	glutamine metabolic process	biological_process	0.043982	10	2371	19	12334
GO:1901135	carbohydrate derivative metabolic process	biological_process	0.046071	118	2371	464	12334
GO:0022900	electron transport chain	biological_process	0.047797	18	2371	46	12334
GO:0044724	single-organism carbohydrate catabolic process	biological_process	0.047797	14	2371	31	12334
GO:0018196	peptidyl-asparagine modification	biological_process	0.00049237	13	2314	16	12334
GO:0018279	protein N-linked glycosylation via asparagine	biological_process	0.00049237	13	2314	16	12334
GO:0006487	protein N-linked glycosylation	biological_process	0.0027951	13	2314	18	12334
GO:0006412	translation	biological_process	7.1906e-23	153	2273	365	12334
GO:0006518	peptide metabolic process	biological_process	2.2882e-22	159	2273	391	12334
GO:0043043	peptide biosynthetic process	biological_process	3.255e-22	154	2273	376	12334
GO:0043604	amide biosynthetic process	biological_process	1.157e-20	165	2273	426	12334
GO:0043603	cellular amide metabolic process	biological_process	5.45e-20	171	2273	454	12334
GO:1901566	organonitrogen compound biosynthetic process	biological_process	6.8115e-19	266	2273	845	12334
GO:1901564	organonitrogen compound metabolic process	biological_process	2.178e-18	333	2273	1144	12334
GO:0006807	nitrogen compound metabolic process	biological_process	9.1011e-17	794	2273	3443	12334
GO:0009058	biosynthetic process	biological_process	1.3889e-16	629	2273	2596	12334
GO:0034641	cellular nitrogen compound metabolic process	biological_process	2.1656e-16	753	2273	3248	12334
GO:0010467	gene expression	biological_process	5.8834e-15	486	2273	1947	12334
GO:0044249	cellular biosynthetic process	biological_process	1.6911e-14	583	2273	2425	12334
GO:1901576	organic substance biosynthetic process	biological_process	1.6911e-14	596	2273	2489	12334
GO:0034645	cellular macromolecule biosynthetic process	biological_process	3.8736e-11	443	2273	1838	12334
GO:0044271	cellular nitrogen compound biosynthetic process	biological_process	8.3851e-11	440	2273	1817	12334
GO:0009059	macromolecule biosynthetic process	biological_process	1.3349e-10	445	2273	1862	12334
GO:0008152	metabolic process	biological_process	1.0455e-09	1288	2273	6270	12334
GO:0034660	ncRNA metabolic process	biological_process	2.519e-08	120	2273	385	12334
GO:0042254	ribosome biogenesis	biological_process	5.7414e-08	46	2273	100	12334
GO:0044238	primary metabolic process	biological_process	1.2313e-07	1033	2273	5008	12334
GO:0044237	cellular metabolic process	biological_process	1.8306e-07	963	2273	4651	12334
GO:0006725	cellular aromatic compound metabolic process	biological_process	2.2332e-07	639	2273	2967	12334
GO:0034470	ncRNA processing	biological_process	2.4926e-07	96	2273	300	12334
GO:0022613	ribonucleoprotein complex biogenesis	biological_process	3.3747e-07	48	2273	112	12334
GO:0071704	organic substance metabolic process	biological_process	8.3183e-07	1076	2273	5281	12334
GO:0046483	heterocycle metabolic process	biological_process	9.0181e-07	636	2273	2978	12334
GO:1901360	organic cyclic compound metabolic process	biological_process	1.3516e-06	643	2273	3023	12334
GO:0006139	nucleobase-containing compound metabolic process	biological_process	1.5054e-06	592	2273	2767	12334
GO:0006399	tRNA metabolic process	biological_process	4.6995e-06	95	2273	315	12334
GO:0044260	cellular macromolecule metabolic process	biological_process	1.739e-05	750	2273	3641	12334
GO:0090304	nucleic acid metabolic process	biological_process	2.3122e-05	529	2273	2502	12334
GO:0006364	rRNA processing	biological_process	2.7881e-05	35	2273	81	12334
GO:0016072	rRNA metabolic process	biological_process	2.7881e-05	35	2273	81	12334
GO:0006396	RNA processing	biological_process	2.7881e-05	138	2273	519	12334
GO:0008033	tRNA processing	biological_process	5.2065e-05	71	2273	230	12334
GO:0032259	methylation	biological_process	5.5506e-05	33	2273	75	12334
GO:0016070	RNA metabolic process	biological_process	0.00010659	377	2273	1703	12334
GO:0055114	oxidation-reduction process	biological_process	0.00032134	245	2273	1025	12334
GO:0019752	carboxylic acid metabolic process	biological_process	0.00037152	119	2273	442	12334
GO:0043170	macromolecule metabolic process	biological_process	0.00041285	821	2273	4059	12334
GO:0006520	cellular amino acid metabolic process	biological_process	0.00067205	83	2273	288	12334
GO:0043436	oxoacid metabolic process	biological_process	0.0011284	119	2273	452	12334
GO:0006082	organic acid metabolic process	biological_process	0.001228	119	2273	453	12334
GO:0008150	biological_process	biological_process	0.0012351	1669	2273	8667	12334
GO:0044711	single-organism biosynthetic process	biological_process	0.00176	172	2273	707	12334
GO:0044710	single-organism metabolic process	biological_process	0.0027953	537	2273	2555	12334
GO:0015684	ferrous iron transport	biological_process	0.0039212	22	2273	51	12334
GO:0044281	small molecule metabolic process	biological_process	0.0041228	195	2273	825	12334
GO:0006826	iron ion transport	biological_process	0.0044034	24	2273	59	12334
GO:0009451	RNA modification	biological_process	0.0046509	61	2273	213	12334
GO:0008652	cellular amino acid biosynthetic process	biological_process	0.0049476	41	2273	122	12334
GO:0006091	generation of precursor metabolites and energy	biological_process	0.012012	38	2273	117	12334
GO:0001510	RNA methylation	biological_process	0.012012	15	2273	31	12334
GO:0043414	macromolecule methylation	biological_process	0.013276	22	2273	55	12334
GO:0043648	dicarboxylic acid metabolic process	biological_process	0.015671	11	2273	21	12334
GO:1901605	alpha-amino acid metabolic process	biological_process	0.018636	47	2273	158	12334
GO:0006261	DNA-dependent DNA replication	biological_process	0.021886	32	2273	102	12334
GO:0000041	transition metal ion transport	biological_process	0.023644	28	2273	81	12334
GO:1901607	alpha-amino acid biosynthetic process	biological_process	0.039049	36	2273	114	12334
GO:0006270	DNA replication initiation	biological_process	0.04035	27	2273	85	12334
GO:0051274	beta-glucan biosynthetic process	biological_process	0.04057	8	2273	17	12334
GO:0046148	pigment biosynthetic process	biological_process	0.041607	25	2273	72	12334
GO:0006413	translational initiation	biological_process	0.046619	13	2273	29	12334
GO:0007017	microtubule-based process	biological_process	1.0723e-05	68	2282	157	12334
GO:0007018	microtubule-based movement	biological_process	3.7061e-05	46	2282	83	12334
GO:0006928	movement of cell or subcellular component	biological_process	0.00026366	64	2282	160	12334
GO:0005975	carbohydrate metabolic process	biological_process	0.041186	136	2212	552	12334
GO:0030529	intracellular ribonucleoprotein complex	cellular_component	9.8117e-20	150	2371	374	12334
GO:1990904	ribonucleoprotein complex	cellular_component	9.8117e-20	150	2371	374	12334
GO:0005840	ribosome	cellular_component	2.3472e-17	106	2371	242	12334
GO:0005737	cytoplasm	cellular_component	3.6529e-15	334	2371	1154	12334
GO:0044444	cytoplasmic part	cellular_component	5.5772e-12	260	2371	893	12334
GO:0005622	intracellular	cellular_component	3.2274e-09	622	2371	2609	12334
GO:0044424	intracellular part	cellular_component	6.5718e-09	597	2371	2502	12334
GO:0043232	intracellular non-membrane-bounded organelle	cellular_component	2.007e-07	178	2371	626	12334
GO:0032991	macromolecular complex	cellular_component	2.0653e-07	365	2371	1460	12334
GO:0043228	non-membrane-bounded organelle	cellular_component	6.041e-07	180	2371	644	12334
GO:0005623	cell	cellular_component	8.1547e-07	652	2371	2846	12334
GO:0044464	cell part	cellular_component	8.1547e-07	652	2371	2846	12334
GO:0043229	intracellular organelle	cellular_component	1.0516e-05	456	2371	1946	12334
GO:0043226	organelle	cellular_component	2.8018e-05	463	2371	1997	12334
GO:0005852	eukaryotic translation initiation factor 3 complex	cellular_component	0.0041528	11	2371	17	12334
GO:0030117	membrane coat	cellular_component	0.016708	32	2371	89	12334
GO:0048475	coated membrane	cellular_component	0.016708	32	2371	89	12334
GO:0005730	nucleolus	cellular_component	0.035742	9	2371	16	12334
GO:0030684	preribosome	cellular_component	0.049166	24	2371	67	12334
GO:0005578	proteinaceous extracellular matrix	cellular_component	0.00057611	24	2314	46	12334
GO:0031012	extracellular matrix	cellular_component	0.0027951	25	2314	53	12334
GO:0030529	intracellular ribonucleoprotein complex	cellular_component	1.4793e-19	146	2273	374	12334
GO:1990904	ribonucleoprotein complex	cellular_component	1.4793e-19	146	2273	374	12334
GO:0005840	ribosome	cellular_component	1.9337e-17	105	2273	242	12334
GO:0005737	cytoplasm	cellular_component	8.1206e-14	314	2273	1154	12334
GO:0044444	cytoplasmic part	cellular_component	2.1102e-12	250	2273	893	12334
GO:0005622	intracellular	cellular_component	2.2332e-07	573	2273	2609	12334
GO:0044424	intracellular part	cellular_component	2.2332e-07	552	2273	2502	12334
GO:0043232	intracellular non-membrane-bounded organelle	cellular_component	7.682e-07	166	2273	626	12334
GO:0005623	cell	cellular_component	1.3516e-06	612	2273	2846	12334
GO:0044464	cell part	cellular_component	1.3516e-06	612	2273	2846	12334
GO:0043228	non-membrane-bounded organelle	cellular_component	3.4663e-06	167	2273	644	12334
GO:0043229	intracellular organelle	cellular_component	5.1838e-06	431	2273	1946	12334
GO:0043226	organelle	cellular_component	1.8966e-05	437	2273	1997	12334
GO:0032991	macromolecular complex	cellular_component	2.826e-05	329	2273	1460	12334
GO:0005739	mitochondrion	cellular_component	0.00080008	56	2273	180	12334
GO:0031975	envelope	cellular_component	0.0012016	47	2273	148	12334
GO:0044429	mitochondrial part	cellular_component	0.00176	42	2273	127	12334
GO:0031967	organelle envelope	cellular_component	0.0020927	43	2273	134	12334
GO:0098800	inner mitochondrial membrane protein complex	cellular_component	0.0038179	18	2273	40	12334
GO:0005740	mitochondrial envelope	cellular_component	0.0040639	38	2273	115	12334
GO:0031966	mitochondrial membrane	cellular_component	0.0082868	36	2273	111	12334
GO:0005743	mitochondrial inner membrane	cellular_component	0.020268	25	2273	70	12334
GO:0098798	mitochondrial protein complex	cellular_component	0.030232	21	2273	59	12334
GO:0019866	organelle inner membrane	cellular_component	0.03183	25	2273	72	12334
GO:0005852	eukaryotic translation initiation factor 3 complex	cellular_component	0.037661	9	2273	17	12334
GO:0005753	mitochondrial proton-transporting ATP synthase complex	cellular_component	0.040622	11	2273	23	12334
GO:0031012	extracellular matrix	cellular_component	0.00022266	27	2282	53	12334
GO:0005578	proteinaceous extracellular matrix	cellular_component	0.0003171	24	2282	46	12334
GO:0005875	microtubule associated complex	cellular_component	0.0011421	24	2282	34	12334
GO:0016020	membrane	cellular_component	0.01715	613	2282	2801	12334
GO:0003735	structural constituent of ribosome	molecular_function	6.7371e-17	104	2371	239	12334
GO:0005198	structural molecule activity	molecular_function	5.824e-09	149	2371	478	12334
GO:0003723	RNA binding	molecular_function	3.8743e-08	148	2371	474	12334
GO:0008135	translation factor activity, RNA binding	molecular_function	1.759e-05	31	2371	65	12334
GO:0016874	ligase activity	molecular_function	0.00018068	65	2371	191	12334
GO:0003743	translation initiation factor activity	molecular_function	0.00030262	23	2371	47	12334
GO:0000287	magnesium ion binding	molecular_function	0.00046067	29	2371	65	12334
GO:0051287	NAD binding	molecular_function	0.00056953	42	2371	111	12334
GO:0008536	Ran GTPase binding	molecular_function	0.002789	11	2371	16	12334
GO:0016491	oxidoreductase activity	molecular_function	0.008059	254	2371	1073	12334
GO:0016875	ligase activity, forming carbon-oxygen bonds	molecular_function	0.0092954	31	2371	85	12334
GO:0016876	ligase activity, forming aminoacyl-tRNA and related compounds	molecular_function	0.0092954	31	2371	85	12334
GO:0017016	Ras GTPase binding	molecular_function	0.0092954	12	2371	21	12334
GO:0031267	small GTPase binding	molecular_function	0.0092954	12	2371	21	12334
GO:0051020	GTPase binding	molecular_function	0.0092954	12	2371	21	12334
GO:0003676	nucleic acid binding	molecular_function	0.014486	493	2371	2236	12334
GO:0016667	oxidoreductase activity, acting on a sulfur group of donors	molecular_function	0.014624	22	2371	56	12334
GO:0004812	aminoacyl-tRNA ligase activity	molecular_function	0.01491	29	2371	80	12334
GO:0009055	electron carrier activity	molecular_function	0.017467	34	2371	102	12334
GO:0048037	cofactor binding	molecular_function	0.028198	106	2371	403	12334
GO:0015035	protein disulfide oxidoreductase activity	molecular_function	0.042076	12	2371	26	12334
GO:0015036	disulfide oxidoreductase activity	molecular_function	0.042076	12	2371	26	12334
GO:0005509	calcium ion binding	molecular_function	1.4903e-05	87	2314	252	12334
GO:0005515	protein binding	molecular_function	0.0035162	667	2314	3000	12334
GO:0003735	structural constituent of ribosome	molecular_function	2.2438e-18	106	2273	239	12334
GO:0005198	structural molecule activity	molecular_function	1.2385e-11	152	2273	478	12334
GO:0003723	RNA binding	molecular_function	2.6463e-10	146	2273	474	12334
GO:0016741	transferase activity, transferring one-carbon groups	molecular_function	2.5313e-05	89	2273	293	12334
GO:0008168	methyltransferase activity	molecular_function	0.00012819	84	2273	280	12334
GO:0003676	nucleic acid binding	molecular_function	0.00013285	479	2273	2236	12334
GO:0048037	cofactor binding	molecular_function	0.00020485	113	2273	403	12334
GO:0008135	translation factor activity, RNA binding	molecular_function	0.0010396	27	2273	65	12334
GO:0098519	nucleotide phosphatase activity, acting on free nucleotides	molecular_function	0.0010791	20	2273	44	12334
GO:0015093	ferrous iron transmembrane transporter activity	molecular_function	0.0039212	22	2273	51	12334
GO:0003743	translation initiation factor activity	molecular_function	0.0069217	20	2273	47	12334
GO:0050662	coenzyme binding	molecular_function	0.0070231	91	2273	336	12334
GO:1901363	heterocyclic compound binding	molecular_function	0.0070231	768	2273	3853	12334
GO:0097159	organic cyclic compound binding	molecular_function	0.0072255	768	2273	3854	12334
GO:0016491	oxidoreductase activity	molecular_function	0.010159	244	2273	1073	12334
GO:0016679	oxidoreductase activity, acting on diphenols and related substances as donors	molecular_function	0.010372	15	2273	32	12334
GO:0000287	magnesium ion binding	molecular_function	0.012012	24	2273	65	12334
GO:0051287	NAD binding	molecular_function	0.026404	36	2273	111	12334
GO:0005381	iron ion transmembrane transporter activity	molecular_function	0.027086	22	2273	59	12334
GO:0000049	tRNA binding	molecular_function	0.042096	10	2273	19	12334
GO:0005515	protein binding	molecular_function	6.8715e-09	733	2282	3000	12334
GO:0005509	calcium ion binding	molecular_function	3.7061e-05	86	2282	252	12334
GO:0003777	microtubule motor activity	molecular_function	0.00023071	43	2282	80	12334
GO:0004888	transmembrane signaling receptor activity	molecular_function	0.0084297	33	2282	81	12334
GO:0004930	G-protein coupled receptor activity	molecular_function	0.01498	25	2282	57	12334
GO:0003774	motor activity	molecular_function	0.036089	53	2282	135	12334
GO:0004553	hydrolase activity, hydrolyzing O-glycosyl compounds	molecular_function	3.0933e-05	91	2212	288	12334
GO:0016798	hydrolase activity, acting on glycosyl bonds	molecular_function	3.6471e-05	92	2212	298	12334

## Sheet: Supplementary Table S5
Supplementary information
Supplementary Table S5.The KEGG pathway ennrichment of DEGs
No.	Term	Database	ID	Sample		Input number	Background number	P-Value	Input	Hyperlink
1	Biosynthesis of amino acids	KEGG PATHWAY	pif01230	HDSTvsWT	up	58	118	0.0107522	PITG_03698|PITG_03599|PITG_09815|PITG_10777|PITG_09817|PITG_12053|PITG_13262|PITG_09402|PITG_09400|PITG_01940|PITG_17516|PITG_14696|PITG_05551|PITG_09582|PITG_01804|PITG_20970|PITG_04466|PITG_14634|PITG_06518|PITG_03598|PITG_03700|PITG_05245|PITG_03620|PITG_00028|PITG_13139|PITG_13116|PITG_14195|PITG_12514|PITG_05636|PITG_12727|PITG_02785|PITG_08022|PITG_23158|PITG_01769|PITG_04851|PITG_07400|PIT…	http://www.genome.jp/kegg-bin/show_pathway?pif01230/pif:PITG_12037%09red/pif:PITG_13139%09red/pif:PITG_12053%09red/pif:PITG_09815%09red/pif:PITG_09817%09red/pif:PITG_03620%09red/pif:PITG_03700%09red/pif:PITG_07400%09red/pif:PITG_14634%09red/pif:PITG_20970%09red/pif:PITG_09402%09red/pif:PITG_09400%09red/pif:PITG_10777%09red/pif:PITG_06518%09red/pif:PITG_20965%09red/pif:PITG_04851%09red/pif:PITG_05…
	Biosynthesis of amino acids	KEGG PATHWAY	pif01230	H7STvsWT	up	57	118	0.00898992	PITG_03698|PITG_10777|PITG_09817|PITG_12053|PITG_13402|PITG_06267|PITG_09400|PITG_01940|PITG_17516|PITG_14697|PITG_14696|PITG_12727|PITG_09582|PITG_01804|PITG_20970|PITG_04466|PITG_03101|PITG_03598|PITG_03599|PITG_05245|PITG_20965|PITG_17925|PITG_03620|PITG_16280|PITG_13116|PITG_03098|PITG_02735|PITG_09394|PITG_04665|PITG_01711|PITG_02925|PITG_09640|PITG_13139|PITG_01769|PITG_04851|PITG_07400|PIT…	http://www.genome.jp/kegg-bin/show_pathway?pif01230/pif:PITG_17925%09red/pif:PITG_12037%09red/pif:PITG_12053%09red/pif:PITG_09817%09red/pif:PITG_07405%09red/pif:PITG_03620%09red/pif:PITG_07400%09red/pif:PITG_01711%09red/pif:PITG_07056%09red/pif:PITG_09400%09red/pif:PITG_10777%09red/pif:PITG_03101%09red/pif:PITG_20965%09red/pif:PITG_04851%09red/pif:PITG_09393%09red/pif:PITG_14179%09red/pif:PITG_20…
2	Citrate cycle (TCA cycle)	KEGG PATHWAY	pif00020	HDSTvsWT	up	18	30	0.0380409	PITG_13614|PITG_11929|PITG_16966|PITG_18720|PITG_11452|PITG_00458|PITG_23158|PITG_19690|PITG_06108|PITG_19161|PITG_08881|PITG_15705|PITG_15359|PITG_03277|PITG_02026|PITG_06604|PITG_06449|PITG_06448	http://www.genome.jp/kegg-bin/show_pathway?pif00020/pif:PITG_18720%09red/pif:PITG_06108%09red/pif:PITG_11452%09red/pif:PITG_13614%09red/pif:PITG_00458%09red/pif:PITG_11929%09red/pif:PITG_08881%09red/pif:PITG_06448%09red/pif:PITG_19690%09red/pif:PITG_19161%09red/pif:PITG_03277%09red/pif:PITG_06449%09red/pif:PITG_23158%09red/pif:PITG_16966%09red/pif:PITG_02026%09red/pif:PITG_06604%09red/pif:PITG_15…
	Citrate cycle (TCA cycle)	KEGG PATHWAY	pif00020	H7STvsWT	up	18	30	0.0305928	PITG_13614|PITG_11929|PITG_18354|PITG_16966|PITG_19802|PITG_00458|PITG_19690|PITG_06604|PITG_18935|PITG_15359|PITG_03277|PITG_10951|PITG_18720|PITG_19161|PITG_02026|PITG_07056|PITG_06449|PITG_06448	http://www.genome.jp/kegg-bin/show_pathway?pif00020/pif:PITG_18720%09red/pif:PITG_10951%09red/pif:PITG_06449%09red/pif:PITG_13614%09red/pif:PITG_07056%09red/pif:PITG_00458%09red/pif:PITG_19802%09red/pif:PITG_18354%09red/pif:PITG_06448%09red/pif:PITG_19690%09red/pif:PITG_19161%09red/pif:PITG_03277%09red/pif:PITG_06604%09red/pif:PITG_16966%09red/pif:PITG_02026%09red/pif:PITG_18935%09red/pif:PITG_15…
3	Cyanoamino acid metabolism	KEGG PATHWAY	pif00460	H7STvsHDST	up	21	39	0.000310283	Novel01263|PITG_15790|PITG_01396|PITG_01397|PITG_01395|Novel00658|PITG_01398|PITG_18069|PITG_01391|PITG_21046|PITG_22095|PITG_18209|PITG_06563|PITG_01399|PITG_17546|PITG_03213|PITG_14696|PITG_15905|PITG_18231|PITG_18230|PITG_18208	http://www.genome.jp/kegg-bin/show_pathway?pif00460/pif:PITG_18231%09red/pif:PITG_06563%09red/pif:PITG_18230%09red/pif:PITG_01397%09red/pif:PITG_01396%09red/pif:PITG_01395%09red/pif:PITG_01399%09red/pif:PITG_01398%09red/pif:PITG_15790%09red/pif:PITG_18069%09red/pif:PITG_03136%09red/pif:PITG_01391%09red/pif:PITG_14696%09red/pif:PITG_03213%09red/pif:PITG_21046%09red/pif:PITG_18208%09red/pif:PITG_17…
4	DNA replication	KEGG PATHWAY	pif03030	H7STvsHDST	up	14	39	0.0408555	PITG_05679|PITG_04527|PITG_04614|PITG_08326|PITG_12152|PITG_03056|PITG_10245|PITG_07399|PITG_07546|PITG_16691|PITG_13792|PITG_02054|PITG_07175|PITG_05369	http://www.genome.jp/kegg-bin/show_pathway?pif03030/pif:PITG_12152%09red/pif:PITG_05369%09red/pif:PITG_04527%09red/pif:PITG_04614%09red/pif:PITG_13792%09red/pif:PITG_07399%09red/pif:PITG_10245%09red/pif:PITG_02054%09red/pif:PITG_07546%09red/pif:PITG_08326%09red/pif:PITG_07175%09red/pif:PITG_05679%09red/pif:PITG_03056%09red/pif:PITG_16691%09red
5	Endocytosis	KEGG PATHWAY	pif04144	H7STvsWT	down	21	78	0.00327629	PITG_04957|PITG_05806|PITG_20791|PITG_16225|PITG_03068|PITG_02497|PITG_13677|PITG_15630|PITG_21580|PITG_15552|PITG_04335|PITG_15475|PITG_02713|PITG_01499|PITG_13511|PITG_06707|PITG_17478|PITG_16476|PITG_00148|PITG_16528|PITG_17455	http://www.genome.jp/kegg-bin/show_pathway?pif04144/pif:PITG_04957%09red/pif:PITG_13677%09red/pif:PITG_04335%09red/pif:PITG_05806%09red/pif:PITG_17478%09red/pif:PITG_16528%09red/pif:PITG_16225%09red/pif:PITG_13511%09red/pif:PITG_21580%09red/pif:PITG_15475%09red/pif:PITG_00148%09red/pif:PITG_16476%09red/pif:PITG_06707%09red/pif:PITG_03068%09red/pif:PITG_01499%09red/pif:PITG_20791%09red/pif:PITG_02…
6	Fatty acid biosynthesis	KEGG PATHWAY	pif00061	H7STvsWT	down	7	16	0.0115419	PITG_11274|PITG_10922|PITG_01988|PITG_10926|PITG_11656|PITG_01295|PITG_11655	http://www.genome.jp/kegg-bin/show_pathway?pif00061/pif:PITG_11656%09red/pif:PITG_11655%09red/pif:PITG_01295%09red/pif:PITG_10926%09red/pif:PITG_10922%09red/pif:PITG_11274%09red/pif:PITG_01988%09red
7	Fatty acid degradation	KEGG PATHWAY	pif00071	HDSTvsWT	down	13	52	0.038093	PITG_10290|PITG_15615|PITG_11229|PITG_11294|PITG_11295|PITG_11293|PITG_10940|PITG_09848|PITG_05485|PITG_01295|PITG_11655|PITG_06755|PITG_06732	http://www.genome.jp/kegg-bin/show_pathway?pif00071/pif:PITG_11655%09red/pif:PITG_10940%09red/pif:PITG_10290%09red/pif:PITG_01295%09red/pif:PITG_06732%09red/pif:PITG_06755%09red/pif:PITG_05485%09red/pif:PITG_09848%09red/pif:PITG_11229%09red/pif:PITG_11295%09red/pif:PITG_11294%09red/pif:PITG_11293%09red/pif:PITG_15615%09red
	Fatty acid degradation	KEGG PATHWAY	pif00071	H7STvsWT	down	17	52	0.00147862	PITG_10290|PITG_16478|PITG_19234|PITG_11274|PITG_11294|PITG_15615|PITG_16477|PITG_10437|PITG_01208|PITG_01988|PITG_07197|PITG_09848|PITG_05485|PITG_11656|PITG_01295|PITG_11655|PITG_06732	http://www.genome.jp/kegg-bin/show_pathway?pif00071/pif:PITG_11656%09red/pif:PITG_11655%09red/pif:PITG_16477%09red/pif:PITG_01295%09red/pif:PITG_05485%09red/pif:PITG_19234%09red/pif:PITG_06732%09red/pif:PITG_09848%09red/pif:PITG_11274%09red/pif:PITG_01988%09red/pif:PITG_10437%09red/pif:PITG_07197%09red/pif:PITG_15615%09red/pif:PITG_11294%09red/pif:PITG_10290%09red/pif:PITG_01208%09red/pif:PITG_16…
	Fatty acid degradation	KEGG PATHWAY	pif00071	H7STvsHDST	down	18	52	0.0393877	PITG_10293|PITG_16478|PITG_19234|PITG_08061|PITG_11294|PITG_06570|PITG_16477|PITG_10437|PITG_06693|PITG_01988|PITG_06566|PITG_05485|PITG_11656|PITG_11605|PITG_10309|PITG_10335|PITG_05462|PITG_05373	http://www.genome.jp/kegg-bin/show_pathway?pif00071/pif:PITG_06693%09red/pif:PITG_11656%09red/pif:PITG_06570%09red/pif:PITG_10309%09red/pif:PITG_10335%09red/pif:PITG_16477%09red/pif:PITG_05373%09red/pif:PITG_06566%09red/pif:PITG_10437%09red/pif:PITG_19234%09red/pif:PITG_05485%09red/pif:PITG_08061%09red/pif:PITG_01988%09red/pif:PITG_11294%09red/pif:PITG_11605%09red/pif:PITG_05462%09red/pif:PITG_16…
8	Fatty acid metabolism	KEGG PATHWAY	pif01212	H7STvsWT	down	18	58	0.00176108	PITG_16478|PITG_19234|PITG_11274|PITG_16477|PITG_01208|PITG_15615|PITG_17948|PITG_10437|PITG_10922|PITG_01988|PITG_10926|PITG_09848|PITG_05485|PITG_11656|PITG_01295|PITG_11655|PITG_07197|PITG_06732	http://www.genome.jp/kegg-bin/show_pathway?pif01212/pif:PITG_11656%09red/pif:PITG_11655%09red/pif:PITG_17948%09red/pif:PITG_16477%09red/pif:PITG_01295%09red/pif:PITG_05485%09red/pif:PITG_10926%09red/pif:PITG_19234%09red/pif:PITG_06732%09red/pif:PITG_09848%09red/pif:PITG_10922%09red/pif:PITG_11274%09red/pif:PITG_01988%09red/pif:PITG_10437%09red/pif:PITG_07197%09red/pif:PITG_15615%09red/pif:PITG_01…
9	Inositol phosphate metabolism	KEGG PATHWAY	pif00562	HDSTvsWT	down	13	52	0.038093	PITG_02820|PITG_00330|PITG_12326|PITG_15552|PITG_04678|PITG_15475|PITG_13775|PITG_08387|PITG_08640|PITG_00569|PITG_18364|Novel00895|PITG_23066	http://www.genome.jp/kegg-bin/show_pathway?pif00562/pif:PITG_00569%09red/pif:PITG_23066%09red/pif:PITG_13775%09red/pif:PITG_18364%09red/pif:PITG_00330%09red/pif:PITG_08640%09red/pif:PITG_04678%09red/pif:PITG_12326%09red/pif:PITG_02820%09red/pif:PITG_15475%09red/pif:PITG_01700%09red/pif:PITG_15552%09red/pif:PITG_08387%09red
	Inositol phosphate metabolism	KEGG PATHWAY	pif00562	H7STvsWT	down	13	52	0.0294681	PITG_02820|PITG_08640|PITG_00330|PITG_12326|PITG_06917|PITG_15552|PITG_15475|PITG_07289|PITG_13511|PITG_00569|PITG_13677|PITG_13920|PITG_16468	http://www.genome.jp/kegg-bin/show_pathway?pif00562/pif:PITG_13677%09red/pif:PITG_00569%09red/pif:PITG_13511%09red/pif:PITG_07289%09red/pif:PITG_08640%09red/pif:PITG_13920%09red/pif:PITG_12326%09red/pif:PITG_15475%09red/pif:PITG_02820%09red/pif:PITG_15552%09red/pif:PITG_06917%09red/pif:PITG_16468%09red/pif:PITG_00330%09red
10	Metabolic pathways	KEGG PATHWAY	pif01100	HDSTvsWT	down	146	911	0.0153093	PITG_02253|PITG_11161|PITG_04715|PITG_03056|PITG_07638|PITG_14699|PITG_18231|PITG_18230|PITG_23066|PITG_01146|PITG_14591|PITG_20629|PITG_06808|PITG_05490|PITG_10149|PITG_07283|PITG_11655|PITG_05225|PITG_12141|PITG_11229|Novel00658|PITG_03827|PITG_17508|PITG_17509|PITG_09553|PITG_00880|PITG_16203|PITG_17501|PITG_20491|PITG_08148|PITG_04658|PITG_13775|PITG_06874|Novel00895|PITG_04121|PITG_15033|PIT…	http://www.genome.jp/kegg-bin/show_pathway?pif01100/pif:PITG_06874%09red/pif:PITG_04658%09red/pif:PITG_15033%09red/pif:PITG_20211%09red/pif:PITG_06755%09red/pif:PITG_00880%09red/pif:PITG_06260%09red/pif:PITG_20629%09red/pif:PITG_01564%09red/pif:PITG_18256%09red/pif:PITG_22861%09red/pif:PITG_20115%09red/pif:PITG_17501%09red/pif:PITG_17509%09red/pif:PITG_03440%09red/pif:PITG_12326%09red/pif:PITG_18…
11	Nicotinate and nicotinamide metabolism	KEGG PATHWAY	pif00760	H7STvsHDST	down	7	12	0.0298237	PITG_19932|PITG_17711|PITG_13347|Novel00270|PITG_07911|PITG_13991|PITG_16203	http://www.genome.jp/kegg-bin/show_pathway?pif00760/pif:PITG_19932%09red/pif:PITG_07911%09red/pif:PITG_13991%09red/pif:PITG_17711%09red/pif:PITG_13347%09red/pif:PITG_16203%09red
12	Other glycan degradation	KEGG PATHWAY	pif00511	HDSTvsWT	down	8	21	0.0162725	PITG_04207|PITG_09101|PITG_19939|PITG_17508|PITG_10031|PITG_17509|PITG_07039|PITG_17501	http://www.genome.jp/kegg-bin/show_pathway?pif00511/pif:PITG_04207%09red/pif:PITG_19939%09red/pif:PITG_07039%09red/pif:PITG_09101%09red/pif:PITG_10031%09red/pif:PITG_17509%09red/pif:PITG_17508%09red/pif:PITG_17501%09red
	Other glycan degradation	KEGG PATHWAY	pif00511	H7STvsHDST	up	10	21	0.0213346	PITG_04207|PITG_09101|PITG_19939|PITG_04254|PITG_04255|PITG_10031|PITG_06864|PITG_17508|PITG_07039|PITG_17507	http://www.genome.jp/kegg-bin/show_pathway?pif00511/pif:PITG_04207%09red/pif:PITG_19939%09red/pif:PITG_07039%09red/pif:PITG_09101%09red/pif:PITG_06864%09red/pif:PITG_10031%09red/pif:PITG_17508%09red/pif:PITG_17507%09red/pif:PITG_04255%09red/pif:PITG_04254%09red
13	Oxidative phosphorylation	KEGG PATHWAY	pif00190	H7STvsWT	up	36	67	0.010802	PITG_07792|PITG_12427|PITG_18776|PITG_09547|PITG_13912|PITG_08565|PITG_18354|PITG_09445|PITG_00688|PITG_00997|PITG_03033|PITG_12309|PITG_12264|PITG_14612|PITG_08094|PITG_11036|PITG_05615|PITG_06595|PITG_09436|PITG_12049|PITG_09472|PITG_13728|PITG_13683|PITG_13682|PITG_00693|PITG_09550|PITG_16670|PITG_09553|PITG_14936|PITG_03632|PITG_05840|PITG_00074|PITG_10862|PITG_09015|PITG_10951|PITG_19063	http://www.genome.jp/kegg-bin/show_pathway?pif00190/pif:PITG_12427%09red/pif:PITG_19063%09red/pif:PITG_13728%09red/pif:PITG_14612%09red/pif:PITG_05840%09red/pif:PITG_00693%09red/pif:PITG_06595%09red/pif:PITG_09445%09red/pif:PITG_08094%09red/pif:PITG_09015%09red/pif:PITG_00688%09red/pif:PITG_18354%09red/pif:PITG_12264%09red/pif:PITG_10862%09red/pif:PITG_14936%09red/pif:PITG_12309%09red/pif:PITG_11…
14	Phagosome	KEGG PATHWAY	pif04145	H7STvsWT	down	15	44	0.00197799	PITG_12326|PITG_07999|PITG_13301|PITG_06917|PITG_00330|PITG_07996|PITG_06118|PITG_06691|PITG_13968|PITG_15078|PITG_00764|PITG_02046|PITG_13920|PITG_14362|PITG_17747	http://www.genome.jp/kegg-bin/show_pathway?pif04145/pif:PITG_07996%09red/pif:PITG_06691%09red/pif:PITG_15078%09red/pif:PITG_17747%09red/pif:PITG_14362%09red/pif:PITG_02046%09red/pif:PITG_13968%09red/pif:PITG_06118%09red/pif:PITG_00764%09red/pif:PITG_07999%09red/pif:PITG_13920%09red/pif:PITG_12326%09red/pif:PITG_00330%09red/pif:PITG_06917%09red/pif:PITG_13301%09red
15	Phosphatidylinositol signaling system	KEGG PATHWAY	pif04070	HDSTvsWT	down	15	48	0.00552997	PITG_02820|PITG_13623|PITG_00330|PITG_12326|PITG_15552|PITG_04678|PITG_15475|PITG_13775|PITG_07146|PITG_08387|PITG_08640|PITG_00569|PITG_09997|PITG_13736|PITG_23066	http://www.genome.jp/kegg-bin/show_pathway?pif04070/pif:PITG_00569%09red/pif:PITG_23066%09red/pif:PITG_13736%09red/pif:PITG_07146%09red/pif:PITG_13775%09red/pif:PITG_09997%09red/pif:PITG_08640%09red/pif:PITG_04678%09red/pif:PITG_12326%09red/pif:PITG_15475%09red/pif:PITG_02820%09red/pif:PITG_15552%09red/pif:PITG_08387%09red/pif:PITG_00330%09red/pif:PITG_13623%09red
	Phosphatidylinositol signaling system	KEGG PATHWAY	pif04070	H7STvsWT	down	19	48	0.000111121	PITG_02820|PITG_13623|PITG_08640|PITG_00330|PITG_12326|PITG_01069|PITG_06917|PITG_15552|PITG_02788|PITG_15475|PITG_02551|PITG_07289|PITG_13511|PITG_00569|PITG_13677|PITG_13920|PITG_16468|PITG_13736|PITG_07146	http://www.genome.jp/kegg-bin/show_pathway?pif04070/pif:PITG_13677%09red/pif:PITG_00569%09red/pif:PITG_13736%09red/pif:PITG_01069%09red/pif:PITG_07146%09red/pif:PITG_13511%09red/pif:PITG_07289%09red/pif:PITG_08640%09red/pif:PITG_13920%09red/pif:PITG_12326%09red/pif:PITG_15475%09red/pif:PITG_02551%09red/pif:PITG_02820%09red/pif:PITG_02788%09red/pif:PITG_15552%09red/pif:PITG_06917%09red/pif:PITG_16…
16	Purine metabolism	KEGG PATHWAY	pif00230	HDSTvsWT	up	51	110	0.033663	PITG_09425|PITG_09817|PITG_03795|PITG_13265|PITG_13404|PITG_09400|PITG_16526|PITG_14613|PITG_09712|PITG_07024|PITG_19656|PITG_16659|PITG_03764|PITG_08173|PITG_02420|PITG_00051|PITG_07911|PITG_09596|PITG_04010|PITG_21579|PITG_16855|PITG_05551|PITG_16856|PITG_07904|PITG_03601|PITG_11365|PITG_19993|PITG_21127|PITG_09726|PITG_17983|PITG_16736|Novel00270|PITG_15661|PITG_08761|PITG_06706|PITG_11457|PIT…	http://www.genome.jp/kegg-bin/show_pathway?pif00230/pif:PITG_08761%09red/pif:PITG_03601%09red/pif:PITG_18113%09red/pif:PITG_00571%09red/pif:PITG_09817%09red/pif:PITG_09726%09red/pif:PITG_12877%09red/pif:PITG_20775%09red/pif:PITG_19656%09red/pif:PITG_09400%09red/pif:PITG_03764%09red/pif:PITG_16736%09red/pif:PITG_09425%09red/pif:PITG_09393%09red/pif:PITG_21579%09red/pif:PITG_16698%09red/pif:PITG_07…
17	Regulation of autophagy	KEGG PATHWAY	pif04140	H7STvsWT	down	8	20	0.0106255	PITG_13224|PITG_02228|PITG_12537|PITG_12326|PITG_01262|PITG_13920|PITG_12575|PITG_19126	http://www.genome.jp/kegg-bin/show_pathway?pif04140/pif:PITG_01262%09red/pif:PITG_02228%09red/pif:PITG_13224%09red/pif:PITG_19126%09red/pif:PITG_13920%09red/pif:PITG_12326%09red/pif:PITG_12575%09red/pif:PITG_12537%09red
	Regulation of autophagy	KEGG PATHWAY	pif04140	H7STvsHDST	down	9	20	0.0441577	PITG_13224|PITG_12537|PITG_17781|PITG_07978|PITG_10650|PITG_10736|PITG_08692|PITG_12575|PITG_16904	http://www.genome.jp/kegg-bin/show_pathway?pif04140/pif:PITG_07978%09red/pif:PITG_16904%09red/pif:PITG_13224%09red/pif:PITG_17781%09red/pif:PITG_10736%09red/pif:PITG_12575%09red/pif:PITG_08692%09red/pif:PITG_12537%09red/pif:PITG_10650%09red
18	Ribosome	KEGG PATHWAY	pif03010	HDSTvsWT	up	96	111	1.21396e-11	PITG_03916|PITG_08548|PITG_20795|PITG_20798|PITG_01943|PITG_19007|PITG_09563|PITG_03294|PITG_11766|PITG_06771|PITG_03768|PITG_19157|PITG_03762|PITG_15069|PITG_10146|PITG_03353|PITG_06237|PITG_08703|PITG_04487|PITG_01833|PITG_09555|PITG_09552|PITG_10202|PITG_16757|PITG_03221|PITG_15723|PITG_00631|PITG_13676|PITG_06995|PITG_15697|PITG_08834|PITG_09540|PITG_04843|PITG_10193|PITG_01922|PITG_16198|PIT…	http://www.genome.jp/kegg-bin/show_pathway?pif03010/pif:PITG_08703%09red/pif:PITG_12745%09red/pif:PITG_03353%09red/pif:PITG_03768%09red/pif:PITG_02578%09red/pif:PITG_20116%09red/pif:PITG_19121%09red/pif:PITG_09506%09red/pif:PITG_22135%09red/pif:PITG_19280%09red/pif:PITG_03294%09red/pif:PITG_03477%09red/pif:PITG_20189%09red/pif:PITG_20188%09red/pif:PITG_20264%09red/pif:PITG_15697%09red/pif:PITG_00…
	Ribosome	KEGG PATHWAY	pif03010	H7STvsWT	up	99	111	3.53988e-13	PITG_03916|PITG_08548|PITG_20795|PITG_20798|PITG_01943|PITG_19007|PITG_09563|PITG_03294|PITG_11766|PITG_06771|PITG_00523|PITG_03768|PITG_19157|PITG_03762|PITG_15069|PITG_10146|PITG_03353|PITG_06237|PITG_08703|PITG_04487|PITG_01833|PITG_09555|PITG_09552|PITG_10202|PITG_16757|PITG_03221|PITG_00631|PITG_13676|PITG_06995|PITG_11099|PITG_08834|PITG_09540|PITG_04843|PITG_10193|PITG_01922|PITG_16198|PIT…	http://www.genome.jp/kegg-bin/show_pathway?pif03010/pif:PITG_08703%09red/pif:PITG_12745%09red/pif:PITG_03353%09red/pif:PITG_03768%09red/pif:PITG_02578%09red/pif:PITG_20116%09red/pif:PITG_19121%09red/pif:PITG_09506%09red/pif:PITG_22135%09red/pif:PITG_19280%09red/pif:PITG_03294%09red/pif:PITG_03477%09red/pif:PITG_20189%09red/pif:PITG_20188%09red/pif:PITG_20264%09red/pif:PITG_15697%09red/pif:PITG_11…
19	Ribosome biogenesis in eukaryotes	KEGG PATHWAY	pif03008	HDSTvsWT	up	52	75	5.43919e-05	PITG_05445|PITG_00597|PITG_13300|PITG_06263|PITG_06262|PITG_12871|PITG_03818|PITG_12932|PITG_12931|PITG_03802|PITG_07308|PITG_19671|PITG_06667|PITG_00787|PITG_05630|PITG_16054|PITG_04887|PITG_09222|PITG_02593|PITG_17205|PITG_19178|PITG_10819|PITG_08338|PITG_15652|PITG_00748|PITG_05058|PITG_16792|PITG_16813|PITG_09374|PITG_09432|PITG_08708|PITG_19608|PITG_05534|PITG_18718|PITG_17404|PITG_01725|PIT…	http://www.genome.jp/kegg-bin/show_pathway?pif03008/pif:PITG_00035%09red/pif:PITG_12932%09red/pif:PITG_07308%09red/pif:PITG_00036%09red/pif:PITG_17674%09red/pif:PITG_00748%09red/pif:PITG_12931%09red/pif:PITG_08708%09red/pif:PITG_06262%09red/pif:PITG_06263%09red/pif:PITG_04887%09red/pif:PITG_02536%09red/pif:PITG_12871%09red/pif:PITG_16054%09red/pif:PITG_00142%09red/pif:PITG_17404%09red/pif:PITG_00…
	Ribosome biogenesis in eukaryotes	KEGG PATHWAY	pif03008	H7STvsWT	up	50	75	8.04869e-05	PITG_05445|PITG_00597|PITG_13300|PITG_06263|PITG_06262|PITG_12871|PITG_03818|PITG_12932|PITG_12931|PITG_18421|PITG_13380|PITG_06667|PITG_19671|PITG_07174|PITG_05630|PITG_04887|PITG_09222|PITG_02593|PITG_12305|PITG_21600|PITG_19178|PITG_10819|PITG_08338|PITG_15652|PITG_00748|PITG_02887|PITG_16792|PITG_16813|PITG_09374|PITG_09432|PITG_08708|PITG_02536|PITG_03802|PITG_18718|PITG_17404|PITG_01725|PIT…	http://www.genome.jp/kegg-bin/show_pathway?pif03008/pif:PITG_00035%09red/pif:PITG_12932%09red/pif:PITG_07308%09red/pif:PITG_00036%09red/pif:PITG_00032%09red/pif:PITG_00748%09red/pif:PITG_12931%09red/pif:PITG_08708%09red/pif:PITG_06262%09red/pif:PITG_06263%09red/pif:PITG_16813%09red/pif:PITG_02536%09red/pif:PITG_07174%09red/pif:PITG_12871%09red/pif:PITG_09374%09red/pif:PITG_08338%09red/pif:PITG_19…
	Ribosome biogenesis in eukaryotes	KEGG PATHWAY	pif03008	H7STvsHDST	up	24	75	0.0260127	PITG_05445|PITG_13300|PITG_06263|PITG_06262|PITG_03818|PITG_03955|PITG_07308|PITG_06667|PITG_08338|PITG_07174|PITG_04887|PITG_02593|PITG_12305|PITG_21600|PITG_19178|PITG_06986|PITG_16813|PITG_02536|PITG_18718|PITG_17404|PITG_11198|PITG_19608|PITG_20593|PITG_00036	http://www.genome.jp/kegg-bin/show_pathway?pif03008/pif:PITG_07308%09red/pif:PITG_00036%09red/pif:PITG_06262%09red/pif:PITG_06263%09red/pif:PITG_04887%09red/pif:PITG_02536%09red/pif:PITG_07174%09red/pif:PITG_08338%09red/pif:PITG_06986%09red/pif:PITG_12305%09red/pif:PITG_05445%09red/pif:PITG_13300%09red/pif:PITG_17404%09red/pif:PITG_16813%09red/pif:PITG_11198%09red/pif:PITG_19608%09red/pif:PITG_21…
20	RNA polymerase	KEGG PATHWAY	pif03020	HDSTvsWT	up	18	27	0.019406	PITG_11365|PITG_09425|PITG_16659|PITG_16526|PITG_03795|PITG_08173|PITG_18113|PITG_12877|PITG_13404|PITG_02420|PITG_00051|PITG_18777|PITG_14613|PITG_09712|PITG_06706|PITG_14885|PITG_03855|PITG_10445	http://www.genome.jp/kegg-bin/show_pathway?pif03020/pif:PITG_18113%09red/pif:PITG_09425%09red/pif:PITG_10445%09red/pif:PITG_02420%09red/pif:PITG_09712%09red/pif:PITG_14613%09red/pif:PITG_16526%09red/pif:PITG_12877%09red/pif:PITG_11365%09red/pif:PITG_06706%09red/pif:PITG_18777%09red/pif:PITG_16659%09red/pif:PITG_14885%09red/pif:PITG_13404%09red/pif:PITG_08173%09red/pif:PITG_03795%09red/pif:PITG_00…
	RNA polymerase	KEGG PATHWAY	pif03020	H7STvsWT	up	17	27	0.0260712	PITG_18727|PITG_11365|PITG_05854|PITG_09425|PITG_16659|PITG_18113|PITG_08173|PITG_12877|PITG_18777|PITG_02420|PITG_08383|PITG_14613|PITG_09712|PITG_06706|PITG_03795|PITG_03855|PITG_16116	http://www.genome.jp/kegg-bin/show_pathway?pif03020/pif:PITG_09425%09red/pif:PITG_18727%09red/pif:PITG_18113%09red/pif:PITG_16116%09red/pif:PITG_02420%09red/pif:PITG_09712%09red/pif:PITG_14613%09red/pif:PITG_12877%09red/pif:PITG_11365%09red/pif:PITG_06706%09red/pif:PITG_18777%09red/pif:PITG_16659%09red/pif:PITG_08383%09red/pif:PITG_05854%09red/pif:PITG_08173%09red/pif:PITG_03795%09red/pif:PITG_03…
21	RNA transport	KEGG PATHWAY	pif03013	HDSTvsWT	up	55	120	0.0327087	PITG_09932|PITG_14278|PITG_22839|PITG_09289|PITG_12683|PITG_15393|PITG_03390|PITG_09611|PITG_21661|PITG_00787|PITG_19129|PITG_10817|PITG_16054|PITG_19780|PITG_19551|PITG_13114|PITG_14099|PITG_13600|PITG_01248|PITG_11110|PITG_12694|PITG_11630|PITG_18518|PITG_05434|PITG_22434|PITG_22020|PITG_07839|PITG_13431|PITG_00397|PITG_09705|PITG_08765|PITG_12483|PITG_06257|PITG_18244|PITG_21393|PITG_06722|PIT…	http://www.genome.jp/kegg-bin/show_pathway?pif03013/pif:PITG_00035%09red/pif:PITG_01248%09red/pif:PITG_13600%09red/pif:PITG_08765%09red/pif:PITG_09932%09red/pif:PITG_19551%09red/pif:PITG_14609%09red/pif:PITG_14099%09red/pif:PITG_12483%09red/pif:PITG_09705%09red/pif:PITG_16054%09red/pif:PITG_07885%09red/pif:PITG_09289%09red/pif:PITG_10105%09red/pif:PITG_03246%09red/pif:PITG_00787%09red/pif:PITG_14…
	RNA transport	KEGG PATHWAY	pif03013	H7STvsWT	up	57	120	0.0115567	PITG_09932|PITG_04553|PITG_14278|PITG_09289|PITG_12683|PITG_15393|PITG_20386|PITG_03390|PITG_01591|PITG_07571|PITG_12483|PITG_21661|PITG_00262|PITG_07174|PITG_19129|PITG_19551|PITG_19780|PITG_02756|PITG_21600|PITG_06048|PITG_06821|PITG_05012|PITG_14099|PITG_02730|PITG_13600|PITG_01248|PITG_11110|PITG_04640|PITG_11630|PITG_01184|PITG_22434|PITG_22020|PITG_07839|PITG_00397|PITG_09705|PITG_08765|PIT…	http://www.genome.jp/kegg-bin/show_pathway?pif03013/pif:PITG_02756%09red/pif:PITG_01248%09red/pif:PITG_13600%09red/pif:PITG_08765%09red/pif:PITG_09932%09red/pif:PITG_19551%09red/pif:PITG_14609%09red/pif:PITG_14099%09red/pif:PITG_07174%09red/pif:PITG_01184%09red/pif:PITG_12483%09red/pif:PITG_09705%09red/pif:PITG_03568%09red/pif:PITG_07885%09red/pif:PITG_09289%09red/pif:PITG_00262%09red/pif:PITG_03…
22	Sphingolipid metabolism	KEGG PATHWAY	pif00600	HDSTvsWT	down	10	34	0.0294488	PITG_04207|PITG_09101|PITG_05779|PITG_10138|PITG_19939|PITG_00324|PITG_17508|PITG_17509|Novel01024|PITG_17501	http://www.genome.jp/kegg-bin/show_pathway?pif00600/pif:PITG_04207%09red/pif:PITG_19939%09red/pif:PITG_09101%09red/pif:PITG_17508%09red/pif:PITG_05779%09red/pif:PITG_13546%09red/pif:PITG_17509%09red/pif:PITG_00324%09red/pif:PITG_17501%09red/pif:PITG_10138%09red
23	Starch and sucrose metabolism	KEGG PATHWAY	pif00500	HDSTvsWT	down	20	84	0.0179749	PITG_01869|PITG_08612|PITG_13727|PITG_06021|PITG_01397|PITG_01395|Novel00658|PITG_18208|PITG_01399|PITG_06808|PITG_06820|PITG_01431|PITG_05526|PITG_09872|PITG_18209|PITG_21962|PITG_18231|PITG_18230|PITG_01398|PITG_06016	http://www.genome.jp/kegg-bin/show_pathway?pif00500/pif:PITG_09872%09red/pif:PITG_18231%09red/pif:PITG_18230%09red/pif:PITG_01431%09red/pif:PITG_01397%09red/pif:PITG_06021%09red/pif:PITG_13727%09red/pif:PITG_01395%09red/pif:PITG_01399%09red/pif:PITG_01398%09red/pif:PITG_08612%09red/pif:PITG_01869%09red/pif:PITG_21962%09red/pif:PITG_18209%09red/pif:PITG_18208%09red/pif:PITG_05526%09red/pif:PITG_06…
	Starch and sucrose metabolism	KEGG PATHWAY	pif00500	H7STvsHDST	up	34	84	0.000407435	Novel01263|PITG_14237|PITG_18209|PITG_01862|PITG_03960|PITG_05526|PITG_15790|PITG_18231|PITG_18230|PITG_01391|PITG_06021|PITG_04325|PITG_01395|PITG_01398|PITG_01399|PITG_06820|PITG_06808|PITG_22095|PITG_08912|PITG_03213|PITG_15905|PITG_01029|PITG_13727|Novel00658|PITG_20465|PITG_17546|PITG_06560|PITG_06563|PITG_21046|PITG_01396|PITG_06016|PITG_01397|PITG_18208|PITG_18069	http://www.genome.jp/kegg-bin/show_pathway?pif00500/pif:PITG_04325%09red/pif:PITG_13727%09red/pif:PITG_08912%09red/pif:PITG_06016%09red/pif:PITG_20465%09red/pif:PITG_03213%09red/pif:PITG_22095%09red/pif:PITG_17546%09red/pif:PITG_01396%09red/pif:PITG_18230%09red/pif:PITG_18231%09red/pif:PITG_01029%09red/pif:PITG_18069%09red/pif:PITG_15905%09red/pif:PITG_01862%09red/pif:PITG_06820%09red/pif:PITG_01…
24	Tyrosine metabolism	KEGG PATHWAY	pif00350	HDSTvsWT	down	11	31	0.00789198	PITG_20491|PITG_08148|PITG_11719|PITG_10290|PITG_03427|PITG_11294|PITG_11295|PITG_11293|PITG_01851|PITG_17471|PITG_22861	http://www.genome.jp/kegg-bin/show_pathway?pif00350/pif:PITG_10290%09red/pif:PITG_20491%09red/pif:PITG_01851%09red/pif:PITG_17471%09red/pif:PITG_08148%09red/pif:PITG_22861%09red/pif:PITG_03427%09red/pif:PITG_11295%09red/pif:PITG_11294%09red/pif:PITG_11293%09red/pif:PITG_11719%09red
	Tyrosine metabolism	KEGG PATHWAY	pif00350	H7STvsWT	down	9	31	0.0328199	PITG_20491|PITG_11719|PITG_10290|PITG_11294|PITG_01188|PITG_21806|PITG_16206|PITG_17471|PITG_22861	http://www.genome.jp/kegg-bin/show_pathway?pif00350/pif:PITG_20491%09red/pif:PITG_21806%09red/pif:PITG_16206%09red/pif:PITG_17471%09red/pif:PITG_22861%09red/pif:PITG_11294%09red/pif:PITG_10290%09red/pif:PITG_01188%09red/pif:PITG_11719%09red
25	Valine, leucine and isoleucine degradation	KEGG PATHWAY	pif00280	HDSTvsWT	down	13	44	0.0136726	PITG_00451|PITG_11161|PITG_21128|PITG_11229|PITG_15615|PITG_00912|PITG_02253|PITG_04658|PITG_01808|PITG_10940|PITG_09848|PITG_06732|PITG_05225	http://www.genome.jp/kegg-bin/show_pathway?pif00280/pif:PITG_00912%09red/pif:PITG_10940%09red/pif:PITG_04658%09red/pif:PITG_05225%09red/pif:PITG_11229%09red/pif:PITG_02253%09red/pif:PITG_00451%09red/pif:PITG_06732%09red/pif:PITG_09848%09red/pif:PITG_11161%09red/pif:PITG_01808%09red/pif:PITG_15615%09red/pif:PITG_21128%09red
	Valine, leucine and isoleucine degradation	KEGG PATHWAY	pif00280	H7STvsWT	down	16	44	0.000810863	PITG_00453|PITG_00451|PITG_11161|PITG_21128|PITG_01208|PITG_15615|PITG_16477|PITG_00912|PITG_10573|PITG_01808|PITG_16478|PITG_07197|PITG_09848|PITG_05225|PITG_12495|PITG_06732	http://www.genome.jp/kegg-bin/show_pathway?pif00280/pif:PITG_00912%09red/pif:PITG_05225%09red/pif:PITG_00453%09red/pif:PITG_00451%09red/pif:PITG_01208%09red/pif:PITG_16477%09red/pif:PITG_06732%09red/pif:PITG_09848%09red/pif:PITG_11161%09red/pif:PITG_10573%09red/pif:PITG_21128%09red/pif:PITG_01808%09red/pif:PITG_07197%09red/pif:PITG_15615%09red/pif:PITG_12495%09red/pif:PITG_16478%09red

## Sheet: Supplementary Table S6
Supplementary information
Supplementary Table S6. GO analysis of terpene biosynthesis
GO_accession	Description	Term_type	Up	Up_Gene_names	Down	Down_Gene_names	DEG_item	DEG_list	Bg_item	Bg_list
GO:0006629	lipid metabolic process	biological_process	86	PITG_05542,PITG_14563,PITG_20882,PITG_03463,PITG_19550,PITG_14084,PITG_00392,PITG_00805,PITG_07744,PITG_19718,PITG_17706,PITG_15553,PITG_14603,PITG_13614,PITG_11965,Novel00142,PITG_01802,PITG_08002,PITG_10837,PITG_14390,PITG_11036,PITG_21316,PITG_17041,PITG_09411,PITG_15793,PITG_15359,PITG_09412,PITG_19065,PITG_05476,PITG_09726,PITG_11138,PITG_08001,PITG_16922,PITG_09282,PITG_02483,PITG_05419,PIT…	78	PITG_06909,PITG_07564,PITG_04207,PITG_01653,PITG_08657,PITG_09367,PITG_12997,PITG_05701,PITG_01760,PITG_06172,PITG_14727,PITG_17105,PITG_01985,PITG_01010,PITG_13789,PITG_14802,PITG_11523,PITG_21507,PITG_03837,PITG_02274,PITG_00996,PITG_11161,PITG_07145,PITG_05490,PITG_12996,PITG_09981,PITG_12422,PITG_13001,PITG_12401,PITG_07638,Novel01763,PITG_01370,PITG_20385,Novel01090,PITG_20319,PITG_00912,PIT…	164	4685	443	12334
GO:0008610	lipid biosynthetic process	biological_process	44	PITG_13614,PITG_15640,PITG_17706,PITG_15553,PITG_04691,PITG_14603,PITG_00805,PITG_14390,PITG_18728,PITG_11036,PITG_01802,PITG_10837,PITG_14619,PITG_03961,PITG_17772,PITG_05542,PITG_14563,PITG_01626,PITG_13077,PITG_12588,PITG_14084,PITG_13005,Novel00508,PITG_19550,PITG_18977,PITG_10195,PITG_16006,PITG_10990,PITG_10838,PITG_18725,PITG_11615,PITG_00570,PITG_02842,PITG_19065,PITG_06104,PITG_15359,PIT…	31	PITG_03837,PITG_07240,PITG_03815,PITG_09997,PITG_09981,PITG_18951,PITG_11161,PITG_07145,PITG_14699,PITG_20211,Novel01367,PITG_12997,PITG_08657,PITG_00253,PITG_01653,PITG_09274,PITG_07380,PITG_15033,PITG_01010,PITG_14635,PITG_02954,PITG_14727,PITG_00595,PITG_11496,PITG_14765,Novel01090,PITG_00333,PITG_02968,PITG_14532,PITG_13001,PITG_01370	75	4685	192	12334
GO:0034440	lipid oxidation	biological_process	0		2	PITG_05485,PITG_06755	2	4685	10	12334
GO:0044242	cellular lipid catabolic process	biological_process	1	PITG_04992	2	PITG_05485,PITG_06755	3	4685	11	12334
GO:0019216	regulation of lipid metabolic process	biological_process	0		1	PITG_07564	1	4685	2	12334
GO:0042181	ketone biosynthetic process	biological_process	1	PITG_16974	1	PITG_13795	2	4685	6	12334
GO:0042180	cellular ketone metabolic process	biological_process	1	PITG_16974	2	PITG_13795,PITG_07564	3	4685	9	12334
GO:0010565	regulation of cellular ketone metabolic process	biological_process	0		1	PITG_07564	1	4685	2	12334
GO:0016744	transferase activity, transferring aldehyde or ketonic groups	molecular_function	1	PITG_03277	1	PITG_11161	2	4685	3	12334
GO:0016861	intramolecular oxidoreductase activity, interconverting aldoses and ketoses	molecular_function	5	PITG_19774,PITG_18868,PITG_12056,PITG_13116,PITG_05318	2	PITG_03268,PITG_12226	7	4685	14	12334
GO:0016823	hydrolase activity, acting on acid carbon-carbon bonds, in ketonic substances	molecular_function	0		3	PITG_20491,PITG_13834,PITG_07055	3	4685	4	12334
GO:0008202	steroid metabolic process	biological_process	6	PITG_03961,PITG_13614,PITG_15640,PITG_02483,PITG_11036,PITG_05542	3	Novel01763,PITG_09981,PITG_00333	9	4685	33	12334
GO:0006694	steroid biosynthetic process	biological_process	6	PITG_02483,PITG_05542,PITG_11036,PITG_03961,PITG_13614,PITG_15640	2	PITG_00333,PITG_09981	8	4685	31	12334
GO:0016125	sterol metabolic process	biological_process	0		1	Novel01763	1	4685	2	12334
GO:0006721	terpenoid metabolic process	biological_process	9	PITG_18728,PITG_03277,PITG_11138,PITG_19065,PITG_14563,PITG_04691,PITG_15359,PITG_00805,PITG_18725	10	PITG_01010,PITG_18951,PITG_11161,PITG_02954,PITG_02968,PITG_14532,PITG_00253,PITG_03815,PITG_15033,PITG_07380	19	4685	39	12334
GO:0016114	terpenoid biosynthetic process	biological_process	9	PITG_00805,PITG_18725,PITG_15359,PITG_14563,PITG_04691,PITG_19065,PITG_11138,PITG_18728,PITG_03277	10	PITG_07380,PITG_15033,PITG_03815,PITG_00253,PITG_14532,PITG_02968,PITG_02954,PITG_11161,PITG_18951,PITG_01010	19	4685	39	12334
GO:0016108	tetraterpenoid metabolic process	biological_process	8	PITG_18728,PITG_11138,PITG_04691,PITG_14563,PITG_19065,PITG_00805,PITG_18725,PITG_15359	9	PITG_18951,PITG_02954,PITG_01010,PITG_14532,PITG_02968,PITG_00253,PITG_03815,PITG_07380,PITG_15033	17	4685	35	12334
GO:0016109	tetraterpenoid biosynthetic process	biological_process	8	PITG_11138,PITG_18728,PITG_00805,PITG_18725,PITG_15359,PITG_14563,PITG_04691,PITG_19065	9	PITG_14532,PITG_02968,PITG_02954,PITG_18951,PITG_01010,PITG_07380,PITG_15033,PITG_03815,PITG_00253	17	4685	35	12334
GO:0042810	pheromone metabolic process	biological_process	1	PITG_04988	1	Novel01595	2	4685	3	12334
GO:0042811	pheromone biosynthetic process	biological_process	1	PITG_04988	1	Novel01595	2	4685	3	12334
GO:0007292	female gamete generation	biological_process	4	PITG_14923,PITG_12932,PITG_09075,PITG_12931	4	Novel00241,PITG_14007,Novel01377,PITG_07262	8	4685	16	12334
GO:0007304	chorion-containing eggshell formation	biological_process	4	PITG_14923,PITG_12931,PITG_09075,PITG_12932	4	Novel00241,PITG_14007,Novel01377,PITG_07262	8	4685	16	12334
GO:0030703	eggshell formation	biological_process	4	PITG_12932,PITG_12931,PITG_09075,PITG_14923	4	PITG_14007,Novel00241,PITG_07262,Novel01377	8	4685	16	12334
GO:0048477	oogenesis	biological_process	4	PITG_14923,PITG_09075,PITG_12931,PITG_12932	4	Novel01377,PITG_07262,Novel00241,PITG_14007	8	4685	16	12334
GO:0009566	fertilization	biological_process	2	PITG_05259,PITG_08867	1	PITG_03175	3	4685	5	12334
GO:0035036	sperm-egg recognition	biological_process	1	PITG_08867	1	PITG_03175	2	4685	4	12334
GO:0019953	sexual reproduction	biological_process	16	PITG_03778,PITG_12961,PITG_12932,Novel00875,PITG_08016,PITG_10881,PITG_14923,PITG_08867,PITG_09404,PITG_15652,PITG_05259,PITG_12931,PITG_09075,Novel01338,PITG_08005,PITG_22924	8	Novel00473,PITG_01956,Novel01967,PITG_07262,PITG_03175,Novel00241,PITG_14007,Novel01377	24	4685	61	12334
GO:0007276	gamete generation	biological_process	12	Novel00875,PITG_12932,PITG_12961,PITG_03778,Novel01338,PITG_08005,PITG_12931,PITG_09075,PITG_15652,PITG_09404,PITG_10881,PITG_14923	5	PITG_07262,Novel01967,Novel01377,PITG_14007,Novel00241	17	4685	45	12334
GO:0004497	monooxygenase activity	molecular_function	9	PITG_14563,PITG_20081,PITG_07024,PITG_03656,PITG_14637,PITG_20105,PITG_14136,PITG_05476,PITG_01913	3	PITG_02210,PITG_07380,PITG_00703	12	4685	25	12334
GO:0016229	steroid dehydrogenase activity	molecular_function	6	PITG_13614,PITG_15640,PITG_03961,PITG_05542,PITG_11036,PITG_02483	2	PITG_09981,PITG_00333	8	4685	30	12334
GO:0033764	steroid dehydrogenase activity, acting on the CH-OH group of donors, NAD or NADP as acceptor	molecular_function	6	PITG_11036,PITG_05542,PITG_02483,PITG_13614,PITG_15640,PITG_03961	2	PITG_00333,PITG_09981	8	4685	30	12334

## Sheet: Supplementary Table S7
Supplementary information
Supplementary Table S7. Information of transcription factors in Phytophthora infestans
No.	Superclass	Class		Gene_id	Gene_id	chromosome	Strand	start	end	length
1	Basic Domains	Leucine zipper factors	bZip	PITG_00964	PITG_00964	supercont1.1	-	5733592	5734892	1228
2	Basic Domains	Leucine zipper factors	bZip	PITG_02328	PITG_02328	supercont1.3	-	1539862	1540829	553
3	Basic Domains	Leucine zipper factors	bZip	PITG_02329	PITG_02329	supercont1.3	-	1541384	1547462	4668
4	Basic Domains	Leucine zipper factors	bZip	PITG_02733	PITG_02733	supercont1.3	+	3441488	3443218	1405
5	Basic Domains	Leucine zipper factors	bZip	PITG_03223	PITG_03223	supercont1.4	+	1076303	1077967	1665
6	Basic Domains	Leucine zipper factors	bZip	PITG_04228	PITG_04228	supercont1.5	-	2381589	2382368	780
7	Basic Domains	Leucine zipper factors	bZip	PITG_04663	PITG_04663	supercont1.6	+	2034282	2036350	2069
8	Basic Domains	Leucine zipper factors	bZip	PITG_04908	PITG_04908	supercont1.6	+	3519367	3521180	1446
9	Basic Domains	Leucine zipper factors	bZip	PITG_07437	PITG_07437	supercont1.11	+	726087	727016	807
10	Basic Domains	Leucine zipper factors	bZip	PITG_07438	PITG_07438	supercont1.11	+	738256	739299	939
11	Basic Domains	Leucine zipper factors	bZip	PITG_07440	PITG_07440	supercont1.11	-	767656	769257	1095
12	Basic Domains	Leucine zipper factors	bZip	PITG_07449	PITG_07449	supercont1.11	-	852674	856104	1501
13	Basic Domains	Leucine zipper factors	bZip	PITG_08159	PITG_08159	supercont1.12	-	2607725	2609975	1389
14	Basic Domains	Leucine zipper factors	bZip	PITG_09190	PITG_09190	supercont1.14	+	1231943	1233063	1121
15	Basic Domains	Leucine zipper factors	bZip	PITG_09198	PITG_09198	supercont1.14	+	1298346	1299398	1053
16	Basic Domains	Leucine zipper factors	bZip	PITG_09199	PITG_09199	supercont1.14	-	1340025	1341187	1163
17	Basic Domains	Leucine zipper factors	bZip	PITG_09200	PITG_09200	supercont1.14	-	1344085	1345271	1187
18	Basic Domains	Leucine zipper factors	bZip	PITG_09201	PITG_09201	supercont1.14	-	1347820	1348908	1089
19	Basic Domains	Leucine zipper factors	bZip	PITG_09279	PITG_09279	supercont1.14	-	1843226	1845684	1342
20	Basic Domains	Leucine zipper factors	bZip	PITG_09280	PITG_09280	supercont1.14	-	1898466	1900173	1573
21	Basic Domains	Leucine zipper factors	bZip	PITG_09816	PITG_09816	supercont1.17	-	163538	165073	1215
22	Basic Domains	Leucine zipper factors	bZip	PITG_10557	PITG_10557	supercont1.18	-	1929739	1930826	885
23	Basic Domains	Leucine zipper factors	bZip	PITG_10558	PITG_10558	supercont1.18	-	1933269	1935436	1260
24	Basic Domains	Leucine zipper factors	bZip	PITG_10798	PITG_10798	supercont1.20	-	1267281	1268431	1151
25	Basic Domains	Leucine zipper factors	bZip	PITG_10799	PITG_10799	supercont1.20	+	1270960	1271914	955
26	Basic Domains	Leucine zipper factors	bZip	PITG_11131	PITG_11131	supercont1.19	+	1262260	1263894	1578
27	Basic Domains	Leucine zipper factors	bZip	PITG_11664	PITG_11664	supercont1.22	-	1127528	1128573	1046
28	Basic Domains	Leucine zipper factors	bZip	PITG_11668	PITG_11668	supercont1.22	+	1150556	1151788	1233
29	Basic Domains	Leucine zipper factors	bZip	PITG_11671	PITG_11671	supercont1.22	+	1162076	1163035	960
30	Basic Domains	Leucine zipper factors	bZip	PITG_12191	PITG_12191	supercont1.24	+	1200852	1202798	1876
31	Basic Domains	Leucine zipper factors	bZip	PITG_13196	PITG_13196	supercont1.28	-	266707	268290	1584
32	Basic Domains	Leucine zipper factors	bZip	PITG_13521	PITG_13521	supercont1.29	+	699453	700445	993
33	Basic Domains	Leucine zipper factors	bZip	PITG_13584	PITG_13584	supercont1.29	+	1133444	1134610	1167
34	Basic Domains	Leucine zipper factors	bZip	PITG_13587	PITG_13587	supercont1.29	+	1207577	1208265	689
35	Basic Domains	Leucine zipper factors	bZip	PITG_14416	PITG_14416	supercont1.34	-	816260	817696	1284
36	Basic Domains	Leucine zipper factors	bZip	PITG_15129	PITG_15129	supercont1.38	-	1032710	1034481	1772
37	Basic Domains	Leucine zipper factors	bZip	PITG_15136	PITG_15136	supercont1.38	-	1092142	1093683	1542
38	Basic Domains	Leucine zipper factors	bZip	PITG_15570	PITG_15570	supercont1.42	+	843033	844092	972
39	Basic Domains	Leucine zipper factors	bZip	PITG_15584	PITG_15584	supercont1.42	-	973305	974126	822
40	Basic Domains	Leucine zipper factors	bZip	PITG_15622	PITG_15622	supercont1.42	-	1305505	1306740	1236
41	Basic Domains	Leucine zipper factors	bZip	PITG_16038	PITG_16038	supercont1.41	-	546126	548159	1962
42	Basic Domains	Leucine zipper factors	bZip	PITG_16183	PITG_16183	supercont1.43	+	317320	323054	5310
43	Basic Domains	Leucine zipper factors	bZip	PITG_17483	PITG_17483	supercont1.58	-	179332	180780	1218
44	Basic Domains	Leucine zipper factors	bZip	PITG_17706	PITG_17706	supercont1.70	-	224659	227121	2328
46	Basic Domains	Leucine zipper factors	bZip	PITG_22015	PITG_22015	supercont1.941	+	76	1802	1107
47	Basic Domains	Leucine zipper factors	bZip	PITG_22165	PITG_22165	supercont1.1459	+	3056	4361	1265
1	Zinc-coordinating DNA-binding domains	Cys2His2 zinc finger domain	C2H2	PITG_00050	PITG_00050	supercont1.1	-	464646	466564	1596
2	Zinc-coordinating DNA-binding domains	Cys2His2 zinc finger domain	C2H2	PITG_01302	PITG_01302	supercont1.2	+	672904	675279	1236
3	Zinc-coordinating DNA-binding domains	Cys2His2 zinc finger domain	C2H2	PITG_01305	PITG_01305	supercont1.2	-	694024	694644	576
4	Zinc-coordinating DNA-binding domains	Cys2His2 zinc finger domain	C2H2	PITG_01306	PITG_01306	supercont1.2	-	695500	696219	630
5	Zinc-coordinating DNA-binding domains	Cys2His2 zinc finger domain	C2H2	PITG_01307	PITG_01307	supercont1.2	+	697823	698458	636
6	Zinc-coordinating DNA-binding domains	Cys2His2 zinc finger domain	C2H2	PITG_01387	PITG_01387	supercont1.2	+	1204337	1206194	1443
7	Zinc-coordinating DNA-binding domains	Cys2His2 zinc finger domain	C2H2	PITG_01388	PITG_01388	supercont1.2	+	1239920	1240897	978
8	Zinc-coordinating DNA-binding domains	Cys2His2 zinc finger domain	C2H2	PITG_02244	PITG_02244	supercont1.3	-	1191456	1192814	1359
9	Zinc-coordinating DNA-binding domains	Cys2His2 zinc finger domain	C2H2	PITG_02453	PITG_02453	supercont1.3	+	2181280	2182374	953
10	Zinc-coordinating DNA-binding domains	Cys2His2 zinc finger domain	C2H2	PITG_02480	PITG_02480	supercont1.3	-	2244611	2245591	820
11	Zinc-coordinating DNA-binding domains	Cys2His2 zinc finger domain	C2H2	PITG_03158	PITG_03158	supercont1.4	-	719384	720763	1332
12	Zinc-coordinating DNA-binding domains	Cys2His2 zinc finger domain	C2H2	PITG_03771	PITG_03771	supercont1.4	+	3201877	3202800	837
13	Zinc-coordinating DNA-binding domains	Cys2His2 zinc finger domain	C2H2	PITG_04902	PITG_04902	supercont1.6	+	3488449	3490158	1485
14	Zinc-coordinating DNA-binding domains	Cys2His2 zinc finger domain	C2H2	PITG_09242	PITG_09242	supercont1.14	-	1625941	1628261	2321
15	Zinc-coordinating DNA-binding domains	Cys2His2 zinc finger domain	C2H2	PITG_10209	PITG_10209	supercont1.17	+	2458060	2459286	1134
16	Zinc-coordinating DNA-binding domains	Cys2His2 zinc finger domain	C2H2	PITG_10525	PITG_10525	supercont1.18	-	1705801	1707381	1485
17	Zinc-coordinating DNA-binding domains	Cys2His2 zinc finger domain	C2H2	PITG_10767	PITG_10767	supercont1.20	+	1100125	1100954	830
18	Zinc-coordinating DNA-binding domains	Cys2His2 zinc finger domain	C2H2	PITG_10768	PITG_10768	supercont1.20	+	1102185	1103156	972
19	Zinc-coordinating DNA-binding domains	Cys2His2 zinc finger domain	C2H2	PITG_10769	PITG_10769	supercont1.20	+	1105693	1106603	911
20	Zinc-coordinating DNA-binding domains	Cys2His2 zinc finger domain	C2H2	PITG_10815	PITG_10815	supercont1.20	+	1364773	1366165	1393
21	Zinc-coordinating DNA-binding domains	Cys2His2 zinc finger domain	C2H2	PITG_11129	PITG_11129	supercont1.19	+	1254630	1255602	708
22	Zinc-coordinating DNA-binding domains	Cys2His2 zinc finger domain	C2H2	PITG_14515	PITG_14515	supercont1.34	-	1430117	1432648	1847
23	Zinc-coordinating DNA-binding domains	Cys2His2 zinc finger domain	C2H2	PITG_17750	PITG_17750	supercont1.57	+	503867	504713	847
24	Zinc-coordinating DNA-binding domains	Cys2His2 zinc finger domain	C2H2	PITG_17894	PITG_17894	supercont1.61	+	685784	686452	618
25	Zinc-coordinating DNA-binding domains	Cys2His2 zinc finger domain	C2H2	PITG_18026	PITG_18026	supercont1.65	+	588670	589056	387
26	Zinc-coordinating DNA-binding domains	Cys2His2 zinc finger domain	C2H2	PITG_19177	PITG_19177	supercont1.83	-	47967	49139	1101
27	Zinc-coordinating DNA-binding domains	Cys2His2 zinc finger domain	C2H2	PITG_20637	PITG_20637	supercont1.178	+	87175	89715	1865
1	Zinc-coordinating DNA-binding domains		C2HC	PITG_04620	PITG_04620	supercont1.6	+	1562206	1563495	1077
2	Zinc-coordinating DNA-binding domains		C2HC	PITG_04936	PITG_04936	supercont1.6	+	3678013	3678844	832
3	Zinc-coordinating DNA-binding domains		C2HC	PITG_06073	PITG_06073	supercont1.9	-	3076718	3078065	726
4	Zinc-coordinating DNA-binding domains		C2HC	PITG_06524	PITG_06524	supercont1.8	+	2572481	2573698	921
5	Zinc-coordinating DNA-binding domains		C2HC	PITG_07293	PITG_07293	supercont1.10	+	3315191	3316683	1299
6	Zinc-coordinating DNA-binding domains		C2HC	PITG_07394	PITG_07394	supercont1.11	+	406403	408042	1365
7	Zinc-coordinating DNA-binding domains		C2HC	PITG_09786	PITG_09786	supercont1.15	+	2959388	2960340	492
8	Zinc-coordinating DNA-binding domains		C2HC	PITG_09829	PITG_09829	supercont1.17	+	245382	246983	1332
9	Zinc-coordinating DNA-binding domains		C2HC	PITG_10643	PITG_10643	supercont1.20	-	331621	333273	1461
10	Zinc-coordinating DNA-binding domains		C2HC	PITG_15942	PITG_15942	supercont1.39	+	1065279	1066649	1137
11	Zinc-coordinating DNA-binding domains		C2HC	PITG_15992	PITG_15992	supercont1.41	-	236815	239583	1431
12	Zinc-coordinating DNA-binding domains		C2HC	PITG_17265	PITG_17265	supercont1.53	+	198821	200848	1968
13	Zinc-coordinating DNA-binding domains		C2HC	PITG_18152	PITG_18152	supercont1.63	+	419651	421682	1677
14	Zinc-coordinating DNA-binding domains		C2HC	PITG_18407	PITG_18407	supercont1.72	-	567651	569303	1461
15	Zinc-coordinating DNA-binding domains		C2HC	PITG_18976	PITG_18976	supercont1.77	-	407802	408604	735
16	Zinc-coordinating DNA-binding domains		C2HC	PITG_18984	PITG_18984	supercont1.74	+	58805	64144	4170
17	Zinc-coordinating DNA-binding domains		C2HC	PITG_19792	PITG_19792	supercont1.142	+	195784	196860	1077
18	Zinc-coordinating DNA-binding domains		C2HC	PITG_21709	PITG_21709	supercont1.495	-	5365	6043	679
19	Zinc-coordinating DNA-binding domains		C2HC	PITG_22277	PITG_22277	supercont1.2128	-	210	1217	849
1	Helix-turn-helix	Homeo domain	homeodomain	PITG_00015	PITG_00015	supercont1.1	-	223819	224622	678
2	Helix-turn-helix	Homeo domain	homeodomain	PITG_00016	PITG_00016	supercont1.1	+	227775	228482	708
3	Helix-turn-helix	Homeo domain	homeodomain	PITG_01080	PITG_01080	supercont1.1	+	6250212	6250730	519
4	Helix-turn-helix	Homeo domain	homeodomain	PITG_01135	PITG_01135	supercont1.1	-	6541965	6542837	732
5	Helix-turn-helix	Homeo domain	homeodomain	PITG_01151	PITG_01151	supercont1.1	-	6754680	6755365	525
6	Helix-turn-helix	Homeo domain	homeodomain	PITG_01554	PITG_01554	supercont1.2	-	2905110	2905680	459
7	Helix-turn-helix	Homeo domain	homeodomain	PITG_01744	PITG_01744	supercont1.2	+	4044606	4046081	1476
8	Helix-turn-helix	Homeo domain	homeodomain	PITG_01818	PITG_01818	supercont1.2	+	4402999	4405642	2221
9	Helix-turn-helix	Homeo domain	homeodomain	PITG_03207	PITG_03207	supercont1.4	-	1012816	1013717	741
10	Helix-turn-helix	Homeo domain	homeodomain	PITG_03374	PITG_03374	supercont1.4	-	1539406	1541632	2227
11	Helix-turn-helix	Homeo domain	homeodomain	PITG_04643	PITG_04643	supercont1.6	+	1719283	1720375	864
12	Helix-turn-helix	Homeo domain	homeodomain	PITG_05122	PITG_05122	supercont1.7	+	491294	491852	330
13	Helix-turn-helix	Homeo domain	homeodomain	PITG_05545	PITG_05545	supercont1.7	+	3768248	3770183	1841
14	Helix-turn-helix	Homeo domain	homeodomain	PITG_05825	PITG_05825	supercont1.9	-	905022	906279	1258
15	Helix-turn-helix	Homeo domain	homeodomain	PITG_05827	PITG_05827	supercont1.9	-	907448	908770	1095
16	Helix-turn-helix	Homeo domain	homeodomain	PITG_07366	PITG_07366	supercont1.11	+	139806	140327	522
17	Helix-turn-helix	Homeo domain	homeodomain	PITG_07934	PITG_07934	supercont1.12	+	1213415	1215556	501
18	Helix-turn-helix	Homeo domain	homeodomain	PITG_08175	PITG_08175	supercont1.12	+	2696947	2697361	330
19	Helix-turn-helix	Homeo domain	homeodomain	PITG_08559	PITG_08559	supercont1.13	+	2729170	2729791	622
20	Helix-turn-helix	Homeo domain	homeodomain	PITG_09071	PITG_09071	supercont1.14	-	101793	102195	315
21	Helix-turn-helix	Homeo domain	homeodomain	PITG_09123	PITG_09123	supercont1.14	-	519557	524480	2748
22	Helix-turn-helix	Homeo domain	homeodomain	PITG_10082	PITG_10082	supercont1.17	+	1568762	1570429	1668
23	Helix-turn-helix	Homeo domain	homeodomain	PITG_10706	PITG_10706	supercont1.20	-	709290	709685	396
24	Helix-turn-helix	Homeo domain	homeodomain	PITG_10910	PITG_10910	supercont1.20	-	2147326	2148124	702
25	Helix-turn-helix	Homeo domain	homeodomain	PITG_11107	PITG_11107	supercont1.19	-	1188828	1189766	669
26	Helix-turn-helix	Homeo domain	homeodomain	PITG_11536	PITG_11536	supercont1.22	-	73080	73601	522
27	Helix-turn-helix	Homeo domain	homeodomain	PITG_13432	PITG_13432	supercont1.28	+	1907529	1908554	768
28	Helix-turn-helix	Homeo domain	homeodomain	PITG_13433	PITG_13433	supercont1.28	-	1908642	1909824	1183
29	Helix-turn-helix	Homeo domain	homeodomain	PITG_13845	PITG_13845	supercont1.30	-	853502	855779	2278
30	Helix-turn-helix	Homeo domain	homeodomain	PITG_14105	PITG_14105	supercont1.32	-	700734	701779	848
31	Helix-turn-helix	Homeo domain	homeodomain	PITG_15175	PITG_15175	supercont1.35	-	70740	71856	861
32	Helix-turn-helix	Homeo domain	homeodomain	PITG_15721	PITG_15721	supercont1.40	+	925638	926564	927
33	Helix-turn-helix	Homeo domain	homeodomain	PITG_15770	PITG_15770	supercont1.40	-	1263483	1264284	618
34	Helix-turn-helix	Homeo domain	homeodomain	PITG_16059	PITG_16059	supercont1.41	+	648733	649422	690
35	Helix-turn-helix	Homeo domain	homeodomain	PITG_16111	PITG_16111	supercont1.41	-	948290	949779	1086
36	Helix-turn-helix	Homeo domain	homeodomain	PITG_17647	PITG_17647	supercont1.59	+	127064	128052	633
37	Helix-turn-helix	Homeo domain	homeodomain	PITG_18197	PITG_18197	supercont1.66	+	42124	43004	681
38	Helix-turn-helix	Homeo domain	homeodomain	PITG_19220	PITG_19220	supercont1.87	-	63028	66659	3632
39	Helix-turn-helix	Homeo domain	homeodomain	PITG_20186	PITG_20186	supercont1.145	+	246274	247200	831
40	Helix-turn-helix	Homeo domain	homeodomain	PITG_20248	PITG_20248	supercont1.166	-	1	562	562
1	Helix-turn-helix	Heat Shock Factors	HSF	PITG_03306	PITG_03306	supercont1.4	-	1347967	1348721	755
2	Helix-turn-helix	Heat Shock Factors	HSF	PITG_04694	PITG_04694	supercont1.6	-	2198641	2199868	884
3	Helix-turn-helix	Heat Shock Factors	HSF	PITG_04701	PITG_04701	supercont1.6	+	2258156	2260356	1757
4	Helix-turn-helix	Heat Shock Factors	HSF	PITG_05353	PITG_05353	supercont1.7	+	2762816	2764765	1950
5	Helix-turn-helix	Heat Shock Factors	HSF	PITG_06935	PITG_06935	supercont1.10	+	1290124	1291746	1563
6	Helix-turn-helix	Heat Shock Factors	HSF	PITG_08199	PITG_08199	supercont1.12	-	2820027	2820954	894
7	Helix-turn-helix	Heat Shock Factors	HSF	PITG_08236	PITG_08236	supercont1.12	-	3247104	3248647	1449
8	Helix-turn-helix	Heat Shock Factors	HSF	PITG_11760	PITG_11760	supercont1.22	+	1843327	1844037	420
9	Helix-turn-helix	Heat Shock Factors	HSF	PITG_14513	PITG_14513	supercont1.34	+	1393238	1393915	678
10	Helix-turn-helix	Heat Shock Factors	HSF	PITG_14514	PITG_14514	supercont1.34	-	1397202	1397828	576
11	Helix-turn-helix	Heat Shock Factors	HSF	PITG_17391	PITG_17391	supercont1.54	+	267267	268178	810
12	Helix-turn-helix	Heat Shock Factors	HSF	PITG_18326	PITG_18326	supercont1.67	+	328735	330087	1353
13	Helix-turn-helix	Heat Shock Factors	HSF	PITG_20387	PITG_20387	supercont1.139	+	128595	129449	855
14	Helix-turn-helix	Heat Shock Factors	HSF	PITG_20646	PITG_20646	supercont1.178	+	129029	129646	567
15	Helix-turn-helix	Heat Shock Factors	HSF	PITG_20647	PITG_20647	supercont1.178	-	132116	132792	624
16	Helix-turn-helix	Heat Shock Factors	HSF	PITG_22459	PITG_22459	supercont1.3255	+	376	1284	909
1	Helix-turn-helix	Tryptophan clusters	MYB	PITG_00038	PITG_00038	supercont1.1	-	301513	304415	2235
2	Helix-turn-helix	Tryptophan clusters	MYB	PITG_00513	PITG_00513	supercont1.1	+	2718068	2718792	725
3	Helix-turn-helix	Tryptophan clusters	MYB	PITG_00514	PITG_00514	supercont1.1	-	2721402	2722028	534
4	Helix-turn-helix	Tryptophan clusters	MYB	PITG_00988	PITG_00988	supercont1.1	-	5827764	5828819	989
5	Helix-turn-helix	Tryptophan clusters	MYB	PITG_01056	PITG_01056	supercont1.1	+	6164086	6165743	1437
6	Helix-turn-helix	Tryptophan clusters	MYB	PITG_02088	PITG_02088	supercont1.3	+	131630	134781	2262
7	Helix-turn-helix	Tryptophan clusters	MYB	PITG_02139	PITG_02139	supercont1.3	-	398479	399454	744
8	Helix-turn-helix	Tryptophan clusters	MYB	PITG_02143	PITG_02143	supercont1.3	-	426987	428056	1070
9	Helix-turn-helix	Tryptophan clusters	MYB	PITG_02458	PITG_02458	supercont1.3	-	2197312	2198823	1334
10	Helix-turn-helix	Tryptophan clusters	MYB	PITG_03670	PITG_03670	supercont1.4	+	2771840	2773525	1611
11	Helix-turn-helix	Tryptophan clusters	MYB	PITG_04464	PITG_04464	supercont1.5	+	4348302	4349250	870
12	Helix-turn-helix	Tryptophan clusters	MYB	PITG_05149	PITG_05149	supercont1.7	+	810708	812789	2082
13	Helix-turn-helix	Tryptophan clusters	MYB	PITG_05571	PITG_05571	supercont1.7	+	3845580	3846564	855
14	Helix-turn-helix	Tryptophan clusters	MYB	PITG_05595	PITG_05595	supercont1.7	+	3979947	3985451	3851
15	Helix-turn-helix	Tryptophan clusters	MYB	PITG_05634	PITG_05634	supercont1.7	+	4114079	4115765	1089
16	Helix-turn-helix	Tryptophan clusters	MYB	PITG_05989	PITG_05989	supercont1.9	+	2438406	2440317	1697
17	Helix-turn-helix	Tryptophan clusters	MYB	PITG_05990	PITG_05990	supercont1.9	+	2440844	2442886	1618
18	Helix-turn-helix	Tryptophan clusters	MYB	PITG_06571	PITG_06571	supercont1.8	+	2948141	2949740	720
19	Helix-turn-helix	Tryptophan clusters	MYB	PITG_06748	PITG_06748	supercont1.10	-	250793	252845	1518
20	Helix-turn-helix	Tryptophan clusters	MYB	PITG_07236	PITG_07236	supercont1.10	-	3137307	3139340	1713
21	Helix-turn-helix	Tryptophan clusters	MYB	PITG_07447	PITG_07447	supercont1.11	-	817854	818496	309
22	Helix-turn-helix	Tryptophan clusters	MYB	PITG_08410	PITG_08410	supercont1.13	-	1830049	1831437	1389
23	Helix-turn-helix	Tryptophan clusters	MYB	PITG_08697	PITG_08697	supercont1.16	+	370319	372009	1545
24	Helix-turn-helix	Tryptophan clusters	MYB	PITG_08721	PITG_08721	supercont1.16	+	500962	501717	606
25	Helix-turn-helix	Tryptophan clusters	MYB	PITG_08755	PITG_08755	supercont1.16	+	623289	624275	936
26	Helix-turn-helix	Tryptophan clusters	MYB	PITG_08960	PITG_08960	supercont1.16	+	1989325	1990522	1065
28	Helix-turn-helix	Tryptophan clusters	MYB	PITG_10310	PITG_10310	supercont1.18	-	685992	686690	699
29	Helix-turn-helix	Tryptophan clusters	MYB	PITG_10311	PITG_10311	supercont1.18	-	687118	689707	1053
30	Helix-turn-helix	Tryptophan clusters	MYB	PITG_11223	PITG_11223	supercont1.19	+	1926601	1927367	767
31	Helix-turn-helix	Tryptophan clusters	MYB	PITG_11230	PITG_11230	supercont1.19	+	1947233	1948007	606
32	Helix-turn-helix	Tryptophan clusters	MYB	PITG_11562	PITG_11562	supercont1.22	+	404857	405736	880
33	Helix-turn-helix	Tryptophan clusters	MYB	PITG_11647	PITG_11647	supercont1.22	+	1011892	1012998	1107
34	Helix-turn-helix	Tryptophan clusters	MYB	PITG_11710	PITG_11710	supercont1.22	+	1381140	1382135	996
35	Helix-turn-helix	Tryptophan clusters	MYB	PITG_11731	PITG_11731	supercont1.22	-	1531342	1531757	375
36	Helix-turn-helix	Tryptophan clusters	MYB	PITG_12426	PITG_12426	supercont1.26	+	748447	750304	1617
37	Helix-turn-helix	Tryptophan clusters	MYB	PITG_12749	PITG_12749	supercont1.27	+	1032928	1034262	1335
38	Helix-turn-helix	Tryptophan clusters	MYB	PITG_13032	PITG_13032	supercont1.25	-	878644	879483	814
39	Helix-turn-helix	Tryptophan clusters	MYB	PITG_13133	PITG_13133	supercont1.25	+	1673167	1674076	729
40	Helix-turn-helix	Tryptophan clusters	MYB	PITG_14300	PITG_14300	supercont1.34	-	101353	102442	958
41	Helix-turn-helix	Tryptophan clusters	MYB	PITG_14364	PITG_14364	supercont1.34	-	499255	500167	867
42	Helix-turn-helix	Tryptophan clusters	MYB	PITG_14400	PITG_14400	supercont1.34	-	777803	778719	917
43	Helix-turn-helix	Tryptophan clusters	MYB	PITG_14401	PITG_14401	supercont1.34	-	779800	783859	1617
44	Helix-turn-helix	Tryptophan clusters	MYB	PITG_14420	PITG_14420	supercont1.34	+	857379	859898	1596
45	Helix-turn-helix	Tryptophan clusters	MYB	PITG_14692	PITG_14692	supercont1.36	-	978767	979221	390
46	Helix-turn-helix	Tryptophan clusters	MYB	PITG_15097	PITG_15097	supercont1.38	+	772167	773861	1695
47	Helix-turn-helix	Tryptophan clusters	MYB	PITG_16114	PITG_16114	supercont1.41	-	953449	955697	2095
48	Helix-turn-helix	Tryptophan clusters	MYB	PITG_16152	PITG_16152	supercont1.41	+	1341459	1344093	1113
49	Helix-turn-helix	Tryptophan clusters	MYB	PITG_17552	PITG_17552	supercont1.60	+	118834	119606	773
50	Helix-turn-helix	Tryptophan clusters	MYB	PITG_17554	PITG_17554	supercont1.60	+	132248	132887	640
51	Helix-turn-helix	Tryptophan clusters	MYB	PITG_17559	PITG_17559	supercont1.60	-	145333	145959	627
52	Helix-turn-helix	Tryptophan clusters	MYB	PITG_17567	PITG_17567	supercont1.60	+	200826	201329	504
53	Helix-turn-helix	Tryptophan clusters	MYB	PITG_18574	PITG_18574	supercont1.69	+	653484	654405	798
54	Helix-turn-helix	Tryptophan clusters	MYB	PITG_18789	PITG_18789	supercont1.81	-	325934	326488	555
55	Helix-turn-helix	Tryptophan clusters	MYB	PITG_19153	PITG_19153	supercont1.75	+	398701	407251	8481
56	Helix-turn-helix	Tryptophan clusters	MYB	PITG_19361	PITG_19361	supercont1.103	-	38254	39476	1223
57	Helix-turn-helix	Tryptophan clusters	MYB	PITG_19362	PITG_19362	supercont1.103	+	41444	42485	971
58	Helix-turn-helix	Tryptophan clusters	MYB	PITG_19851	PITG_19851	supercont1.110	-	172330	174854	2217
59	Helix-turn-helix	Tryptophan clusters	MYB	PITG_20209	PITG_20209	supercont1.131	-	136789	138458	1670
60	Helix-turn-helix	Tryptophan clusters	MYB	PITG_20803	PITG_20803	supercont1.186	-	124229	126175	1662
61	Helix-turn-helix	Tryptophan clusters	MYB	PITG_21177	PITG_21177	supercont1.221	-	47630	48956	1191
62	Helix-turn-helix	Tryptophan clusters	MYB	PITG_21561	PITG_21561	supercont1.588	-	49146	49757	612
1	Basic Domains	Helix-loop-helix factors	Myc	PITG_07057	PITG_07057	supercont1.10	+	2072288	2073559	1077
2	Basic Domains	Helix-loop-helix factors	Myc	PITG_11783	PITG_11783	supercont1.22	-	2253604	2255029	1210
3	Basic Domains	Helix-loop-helix factors	Myc	PITG_12584	PITG_12584	supercont1.26	-	2004522	2005884	1363
4	Basic Domains	Helix-loop-helix factors	Myc	PITG_12760	PITG_12760	supercont1.27	-	1098878	1100036	1159
5	Basic Domains	Helix-loop-helix factors	Myc	PITG_17673	PITG_17673	supercont1.59	+	373709	375785	1961
6	Basic Domains	Helix-loop-helix factors	bHLH	PITG_18813	PITG_18813	supercont1.81	+	528984	530732	1170
1	TATA box binding protein (TBP)-associated factor		TAF9	PITG_04860	PITG_04860	supercont1.6	+	3319132	3320075	648
1	beta-Scaffold Factors with Minor Groove Contacts	MADS box	MADS	PITG_07059	PITG_07059	supercont1.10	-	2075504	2077200	1437
1	Zinc-coordinating DNA-binding domains		TAZ	PITG_00504	PITG_00504	supercont1.1	-	2665806	2667274	1272
2	Zinc-coordinating DNA-binding domains		TAZ	PITG_00770	PITG_00770	supercont1.1	+	4124337	4127716	2769
3	Zinc-coordinating DNA-binding domains		TAZ	PITG_06354	PITG_06354	supercont1.8	+	1364409	1366162	1656
4	Zinc-coordinating DNA-binding domains		TAZ	PITG_06388	PITG_06388	supercont1.8	+	1610513	1611369	785
5	Zinc-coordinating DNA-binding domains		TAZ	PITG_09291	PITG_09291	supercont1.14	-	1929580	1930183	604
6	Zinc-coordinating DNA-binding domains		TAZ	PITG_13426	PITG_13426	supercont1.28	+	1895086	1897731	2418
7	Zinc-coordinating DNA-binding domains		TAZ	PITG_20087	PITG_20087	supercont1.106	-	49580	50308	587
8	Zinc-coordinating DNA-binding domains		TAZ	PITG_20250	PITG_20250	supercont1.166	-	10065	10796	590
9	Zinc-coordinating DNA-binding domains		TAZ	PITG_20381	PITG_20381	supercont1.139	-	112386	113176	630
1	beta-Scaffold Factors with Minor Groove Contacts	TATA binding proteins	TBP	PITG_06201	PITG_06201	supercont1.8	-	240094	241194	681
2	beta-Scaffold Factors with Minor Groove Contacts	TATA binding proteins	TBP	PITG_07312	PITG_07312	supercont1.10	-	3438665	3439765	756
3	beta-Scaffold Factors with Minor Groove Contacts	TATA binding proteins	TBP	PITG_12304	PITG_12304	supercont1.24	+	1938371	1938930	492
1	Basic Domains	C/EBP-like factors(CCAAT-enhancer-binding proteins)	CCAAT-binding	PITG_17070	PITG_17070	supercont1.50	+	106178	106929	549
2	Basic Domains	C/EBP-like factors(CCAAT-enhancer-binding proteins)	CCAAT-binding	PITG_17109	PITG_17109	supercont1.50	+	315929	316709	543
1	winged helix		E2F	PITG_01579	PITG_01579	supercont1.2	-	3075163	3076715	1064
2	winged helix		E2F	PITG_03290	PITG_03290	supercont1.4	-	1308143	1309926	1658
3	winged helix		E2F	PITG_06416	PITG_06416	supercont1.8	-	1860650	1862806	1578
4	winged helix		E2F	PITG_20195	PITG_20195	supercont1.131	+	95664	97283	1340
1	transcription factor DP (Dimerization partner)		E2F-DP	PITG_01579	PITG_01579	supercont1.2	-	3075163	3076715	1064
2	transcription factor DP (Dimerization partner)		E2F-DP	PITG_06416	PITG_06416	supercont1.8	-	1860650	1862806	1578
3	transcription factor DP (Dimerization partner)		E2F-DP	PITG_20195	PITG_20195	supercont1.131	+	95664	97283	1340
1	beta-Scaffold Factors with Minor Groove Contacts	HMG-box	HMG	PITG_13138	PITG_13138	supercont1.25	+	1703205	1705748	1175
2	beta-Scaffold Factors with Minor Groove Contacts	HMG-box	HMG	PITG_16117	PITG_16117	supercont1.41	-	959997	960871	807
3	beta-Scaffold Factors with Minor Groove Contacts	HMG-box	HMG	PITG_17485	PITG_17485	supercont1.58	+	182521	184264	1497
4	beta-Scaffold Factors with Minor Groove Contacts	HMG-box	HMG	PITG_19530	PITG_19530	supercont1.95	+	180461	181116	525
1			CBF/NF-Y/archaeal histone domain	PITG_00914	PITG_00914	supercont1.1	-	5497459	5498195	646
2			CBF/NF-Y/archaeal histone domain	PITG_07175	PITG_07175	supercont1.10	-	2644920	2645631	585
3			CBF/NF-Y/archaeal histone domain	PITG_10861	PITG_10861	supercont1.20	-	1713264	1713963	700
4			CBF/NF-Y/archaeal histone domain	PITG_10986	PITG_10986	supercont1.19	+	624968	625965	826
5			CBF/NF-Y/archaeal histone domain	PITG_19530	PITG_19530	supercont1.95	+	180461	181116	525
1			CXC/tesmin	PITG_02096	PITG_02096	supercont1.3	+	160071	162032	1308
2			CXC/tesmin	PITG_10068	PITG_10068	supercont1.17	-	1507456	1510798	3092
3			CXC/tesmin	PITG_12169	PITG_12169	supercont1.24	-	1100494	1104894	4185
4			CXC/tesmin	PITG_13838	PITG_13838	supercont1.30	-	837172	839995	1959
1			TUB	PITG_03948	PITG_03948	supercont1.4	+	4132241	4134380	1877
2			TUB	PITG_11466	PITG_11466	supercont1.23	+	1881007	1882829	1777
3			TUB	PITG_15195	PITG_15195	supercont1.35	-	347993	350231	2239
4			TUB	PITG_17018	PITG_17018	supercont1.47	+	605696	606955	1200
5			TUB	PITG_18680	PITG_18680	supercont1.79	-	471707	472985	1279
6			TUB	PITG_21141	PITG_21141	supercont1.260	-	85144	86887	1744
